# Supplementary material for: Polymorph selectivity of an AIE luminogen under nano-confinement to visualize polymer microstructures
Source: Chem Sci. 2019 Nov 22;11(4):997–1005. doi: 10.1039/c9sc04239c (PMC8146380; doi:10.1039/c9sc04239c)
Supplement: SC-011-C9SC04239C-s002 [file SC-011-C9SC04239C-s002.cif]

# Electronic Supplementary Material (ESI) for Chemical Science.
# This journal is © The Royal Society of Chemistry 2019

####################################################################### 
# 
# This file contains crystal structure data downloaded from the 
# Cambridge Structural Database (CSD) hosted by the Cambridge 
# Crystallographic Data Centre (CCDC).
# 
# Full information about CCDC data access policies and citation 
# guidelines are available at http://www.ccdc.cam.ac.uk/access/V1 
# 
# Audit and citation data items may have been added by the CCDC. 
# Please retain this information to preserve the provenance of 
# this file and to allow appropriate attribution of the data. 
# 
#######################################################################

data_khor3cult
_database_code_depnum_ccdc_archive 'CCDC 1917740'
loop_
_audit_author_name
_audit_author_address
'Michidmaa Khorloo'
;Hong Kong University of Science and Technology 
Hong Kong
;
_audit_update_record             
;
2019-05-22 deposited with the CCDC.	2019-12-11 downloaded from the CCDC.
;
_audit_creation_date             2018-11-07
_audit_creation_method           
;
Olex2 1.2
(compiled 2017.08.10 svn.r3458 for OlexSys, GUI svn.r5381)
;
_shelx_SHELXL_version_number     2014/7
_chemical_name_common            TPE-Py
_chemical_name_systematic        TPE-EP-G
_chemical_formula_moiety         'C H2 Cl2, 2(F6 P), 2(C34 H28 N)'
_chemical_formula_sum            'C69 H58 Cl2 F12 N2 P2'
_chemical_formula_weight         1276.01
_chemical_melting_point          ?
loop_
_atom_type_symbol
_atom_type_description
_atom_type_scat_dispersion_real
_atom_type_scat_dispersion_imag
_atom_type_scat_source
C C 0.0181 0.0091 'International Tables Vol C Tables 4.2.6.8 and 6.1.1.4'
H H 0.0000 0.0000 'International Tables Vol C Tables 4.2.6.8 and 6.1.1.4'
Cl Cl 0.3639 0.7018 'International Tables Vol C Tables 4.2.6.8 and 6.1.1.4'
F F 0.0727 0.0534 'International Tables Vol C Tables 4.2.6.8 and 6.1.1.4'
N N 0.0311 0.0180 'International Tables Vol C Tables 4.2.6.8 and 6.1.1.4'
P P 0.2955 0.4335 'International Tables Vol C Tables 4.2.6.8 and 6.1.1.4'

_shelx_space_group_comment       
;
The symmetry employed for this shelxl refinement is uniquely defined
by the following loop, which should always be used as a source of
symmetry information in preference to the above space-group names.
They are only intended as comments.
;
_space_group_crystal_system      monoclinic
_space_group_IT_number           14
_space_group_name_H-M_alt        'P 1 21/n 1'
_space_group_name_Hall           '-P 2yn'
loop_
_space_group_symop_operation_xyz
'x, y, z'
'-x+1/2, y+1/2, -z+1/2'
'-x, -y, -z'
'x-1/2, -y-1/2, z-1/2'

_cell_length_a                   11.2525(2)
_cell_length_b                   9.21940(13)
_cell_length_c                   59.1397(9)
_cell_angle_alpha                90
_cell_angle_beta                 93.8053(14)
_cell_angle_gamma                90
_cell_volume                     6121.68(17)
_cell_formula_units_Z            4
_cell_measurement_reflns_used    11185
_cell_measurement_temperature    100.03(11)
_cell_measurement_theta_max      73.0670
_cell_measurement_theta_min      4.0480
_shelx_estimated_absorpt_T_max   0.958
_shelx_estimated_absorpt_T_min   0.674
_exptl_absorpt_coefficient_mu    2.143
_exptl_absorpt_correction_T_max  1.00000
_exptl_absorpt_correction_T_min  0.72507
_exptl_absorpt_correction_type   multi-scan
_exptl_absorpt_process_details   
;
CrysAlisPro 1.171.39.46 (Rigaku Oxford Diffraction, 2018)
Empirical absorption correction using spherical harmonics,
 implemented in SCALE3 ABSPACK scaling algorithm.
;
_exptl_absorpt_special_details   ?
_exptl_crystal_colour            yellow
_exptl_crystal_colour_primary    yellow
_exptl_crystal_density_diffrn    1.384
_exptl_crystal_density_meas      ?
_exptl_crystal_density_method    ?
_exptl_crystal_description       needle
_exptl_crystal_F_000             2632
_exptl_crystal_size_max          0.2
_exptl_crystal_size_mid          0.02
_exptl_crystal_size_min          0.02
_exptl_transmission_factor_max   ?
_exptl_transmission_factor_min   ?
_diffrn_reflns_av_R_equivalents  0.0416
_diffrn_reflns_av_unetI/netI     0.0423
_diffrn_reflns_Laue_measured_fraction_full 0.996
_diffrn_reflns_Laue_measured_fraction_max 0.995
_diffrn_reflns_limit_h_max       13
_diffrn_reflns_limit_h_min       -13
_diffrn_reflns_limit_k_max       10
_diffrn_reflns_limit_k_min       -11
_diffrn_reflns_limit_l_max       70
_diffrn_reflns_limit_l_min       -35
_diffrn_reflns_number            32777
_diffrn_reflns_point_group_measured_fraction_full 0.996
_diffrn_reflns_point_group_measured_fraction_max 0.995
_diffrn_reflns_theta_full        66.500
_diffrn_reflns_theta_max         67.498
_diffrn_reflns_theta_min         3.959
_diffrn_ambient_environment      N~2~
_diffrn_ambient_temperature      100.03(11)
_diffrn_detector                 'CCD plate'
_diffrn_detector_area_resol_mean 10.3577
_diffrn_detector_type            Atlas
_diffrn_measured_fraction_theta_full 0.996
_diffrn_measured_fraction_theta_max 0.995
_diffrn_measurement_details      
;
List of Runs (angles in degrees, time in seconds):

  # Type    Start    End  Width  t~exp~   \w     \q     \k     \f   Frames
#--------------------------------------------------------------------------
  1  \w     29.00 105.50   0.75   25.00    --  106.99 -77.00 -90.00  102
  2  \w   -117.00 -15.00   0.75   10.00    --  -40.57 -37.00   0.00  136
  3  \w    -69.00  32.25   0.75   10.00    --  -40.57  57.00 150.00  135
  4  \w    -92.00  -2.00   0.75   10.00    --  -40.57 125.00-150.00  120
  5  \w     65.00 116.00   0.75   25.00    --  106.99-125.00 -90.00   68
  6  \w     38.00 115.25   0.75   25.00    --  106.99-125.00  60.00  103
  7  \w     46.00 164.50   0.75   25.00    --  106.99  15.00  30.00  158
  8  \w     33.00 134.25   0.75   25.00    --  106.99 -45.00   0.00  135
  9  \w     32.00 116.00   0.75   25.00    --  106.99-125.00-180.00  112
 10  \w     32.00 130.25   0.75   25.00    --  106.99 -45.00 120.00  131
 11  \w    109.00 178.00   0.75   25.00    --  106.99  45.00  60.00   92
;
_diffrn_measurement_device       'kappa diffractometer'
_diffrn_measurement_device_type  'SuperNova, Dual, Cu at zero, Atlas'
_diffrn_measurement_method       '\w scans'
_diffrn_orient_matrix_type       
'CrysAlisPro convention (1999,Acta A55,543-557)'
_diffrn_orient_matrix_UB_11      -0.1136970000
_diffrn_orient_matrix_UB_12      0.0206380000
_diffrn_orient_matrix_UB_13      -0.0156822000
_diffrn_orient_matrix_UB_21      0.0009888000
_diffrn_orient_matrix_UB_22      -0.1626067000
_diffrn_orient_matrix_UB_23      -0.0059458000
_diffrn_orient_matrix_UB_31      -0.0768846000
_diffrn_orient_matrix_UB_32      -0.0322975000
_diffrn_orient_matrix_UB_33      0.0200047000
_diffrn_radiation_monochromator  mirror
_diffrn_radiation_probe          x-ray
_diffrn_radiation_type           CuK\a
_diffrn_radiation_wavelength     1.54184
_diffrn_source                   'micro-focus sealed X-ray tube'
_diffrn_source_current           0.80
_diffrn_source_power             0.040
_diffrn_source_target            Cu
_diffrn_source_type              'SuperNova (Cu) X-ray Source'
_diffrn_source_voltage           50
_reflns_Friedel_coverage         0.000
_reflns_Friedel_fraction_full    .
_reflns_Friedel_fraction_max     .
_reflns_number_gt                9143
_reflns_number_total             10976
_reflns_odcompleteness_completeness 99.81
_reflns_odcompleteness_iscentric 1
_reflns_odcompleteness_theta     66.97
_reflns_special_details          
;
 Reflections were merged by SHELXL according to the crystal
 class for the calculation of statistics and refinement.
 
 _reflns_Friedel_fraction is defined as the number of unique
 Friedel pairs measured divided by the number that would be
 possible theoretically, ignoring centric projections and
 systematic absences.
;
_reflns_threshold_expression     'I > 2\s(I)'
_computing_cell_refinement       'CrysAlisPro 1.171.39.46 (Rigaku OD, 2018)'
_computing_data_collection       'CrysAlisPro 1.171.39.46 (Rigaku OD, 2018)'
_computing_data_reduction        'CrysAlisPro 1.171.39.46 (Rigaku OD, 2018)'
_computing_molecular_graphics    'Olex2 (Dolomanov et al., 2009)'
_computing_publication_material  'Olex2 (Dolomanov et al., 2009)'
_computing_structure_refinement  'ShelXL (Sheldrick, 2015)'
_computing_structure_solution    'ShelXS (Sheldrick, 2008)'
_refine_diff_density_max         0.949
_refine_diff_density_min         -0.711
_refine_diff_density_rms         0.061
_refine_ls_extinction_coef       .
_refine_ls_extinction_method     none
_refine_ls_goodness_of_fit_ref   1.036
_refine_ls_hydrogen_treatment    constr
_refine_ls_matrix_type           full
_refine_ls_number_parameters     849
_refine_ls_number_reflns         10976
_refine_ls_number_restraints     86
_refine_ls_R_factor_all          0.0744
_refine_ls_R_factor_gt           0.0623
_refine_ls_restrained_S_all      1.034
_refine_ls_shift/su_max          0.000
_refine_ls_shift/su_mean         0.000
_refine_ls_structure_factor_coef Fsqd
_refine_ls_weighting_details     
'w=1/[\s^2^(Fo^2^)+(0.0660P)^2^+8.2250P] where P=(Fo^2^+2Fc^2^)/3'
_refine_ls_weighting_scheme      calc
_refine_ls_wR_factor_gt          0.1501
_refine_ls_wR_factor_ref         0.1577
_refine_special_details          ?
_olex2_refinement_description    
;
1. Fixed Uiso
 At 1.2 times of:
  All C(H) groups, All C(H,H) groups
 At 1.5 times of:
  All C(H,H,H) groups
2. Restrained distances
 C3B-C2B \\sim C4B-C3B \\sim C5B-C4B \\sim C6B-C5B
 with sigma of 0.02
 C3A-C2A \\sim C4A-C3A \\sim C5A-C4A \\sim C6A-C5A
 with sigma of 0.02
 N1A-C2B \\sim N1A-C6B
 with sigma of 0.02
 N1A-C6A \\sim N1A-C2A
 with sigma of 0.02
3. Rigid body (RIGU) restrains
 N1A, C2B, C3B, C4B, C5B, C6B
 with sigma for 1-2 distances of 0.001 and sigma for 1-3 distances of 0.001
 N1A, C2A, C3A, C4A, C5A, C6A
 with sigma for 1-2 distances of 0.001 and sigma for 1-3 distances of 0.001
4. Others
 Fixed Sof: C2A(0.75) H2A(0.75) C2B(0.25) H2B(0.25) C3A(0.75) H3A(0.75)
 C3B(0.25) H3B(0.25) C4A(0.75) C4B(0.25) C5A(0.75) H5A(0.75) C5B(0.25)
 H5B(0.25) C6A(0.75) H6A(0.75) C6B(0.25) H6B(0.25) C7A(0.75) H7A(0.75)
 C7B(0.25) H7B(0.25) C8A(0.75) H8A(0.75) C8B(0.25) H8B(0.25)
5.a Secondary CH2 refined with riding coordinates:
 C1S(H1SA,H1SB)
5.b Aromatic/amide H refined with riding coordinates:
 C2(H2), C3(H3), C5(H5), C6(H6), C7(H7), C8(H8), C12(H12), C13(H13), C15(H15),
 C16(H16), C22(H22), C23(H23), C24(H24), C25(H25), C26(H26), C32(H32), C33(H33),
  C34(H34), C35(H35), C36(H36), C42(H42), C43(H43), C44(H44), C45(H45),
 C46(H46), C2A(H2A), C2B(H2B), C3A(H3A), C3B(H3B), C5A(H5A), C5B(H5B), C6A(H6A),
  C6B(H6B), C7A(H7A), C7B(H7B), C8A(H8A), C8B(H8B), C12A(H12A), C13A(H13A),
 C15A(H15A), C16A(H16A), C22A(H22A), C23A(H23A), C24A(H24A), C25A(H25A),
 C26A(H26A), C32A(H32A), C33A(H33A), C34A(H34A), C35A(H35A), C36A(H36A),
 C42A(H42A), C43A(H43A), C44A(H44A), C45A(H45A), C46A(H46A)
5.c Idealised Me refined as rotating group:
 C1(H1A,H1B,H1C), C1A(H1AA,H1AB,H1AC)
;
_atom_sites_solution_hydrogens   geom
_atom_sites_solution_primary     direct
_atom_sites_solution_secondary   ?
loop_
_atom_site_label
_atom_site_type_symbol
_atom_site_fract_x
_atom_site_fract_y
_atom_site_fract_z
_atom_site_U_iso_or_equiv
_atom_site_adp_type
_atom_site_occupancy
_atom_site_site_symmetry_order
_atom_site_calc_flag
_atom_site_refinement_flags_posn
_atom_site_refinement_flags_adp
_atom_site_refinement_flags_occupancy
_atom_site_disorder_assembly
_atom_site_disorder_group
Cl1 Cl 0.88412(10) 0.42676(10) 0.15237(2) 0.0542(2) Uani 1 1 d . . . . .
Cl2 Cl 0.80461(9) 0.13577(11) 0.16170(2) 0.0553(3) Uani 1 1 d . . . . .
C1S C 0.9271(3) 0.2555(4) 0.16402(6) 0.0422(8) Uani 1 1 d . . . . .
H1SA H 0.9935 0.2151 0.1558 0.051 Uiso 1 1 calc R . . . .
H1SB H 0.9549 0.2671 0.1801 0.051 Uiso 1 1 calc R . . . .
P1 P 0.18654(7) 0.97003(9) 0.19499(2) 0.02918(18) Uani 1 1 d . . . . .
F1 F 0.12725(19) 0.9487(2) 0.21863(3) 0.0495(5) Uani 1 1 d . . . . .
F2 F 0.24704(19) 0.9915(2) 0.17167(3) 0.0491(5) Uani 1 1 d . . . . .
F3 F 0.1559(3) 1.1374(3) 0.19555(4) 0.0766(8) Uani 1 1 d . . . . .
F4 F 0.3079(2) 1.0017(4) 0.20871(4) 0.0807(9) Uani 1 1 d . . . . .
F5 F 0.2185(4) 0.8042(3) 0.19468(4) 0.0922(11) Uani 1 1 d . . . . .
F6 F 0.0648(2) 0.9419(4) 0.18131(5) 0.0958(12) Uani 1 1 d . . . . .
P1A P 0.90751(8) 0.46478(10) 0.22744(2) 0.0401(2) Uani 1 1 d . . . . .
F1A F 0.8466(2) 0.3652(2) 0.24553(3) 0.0481(5) Uani 1 1 d . . . . .
F2A F 0.9705(2) 0.5637(3) 0.20964(4) 0.0690(7) Uani 1 1 d . . . . .
F3A F 0.8336(3) 0.6008(3) 0.23553(5) 0.0776(9) Uani 1 1 d . . . . .
F4A F 1.0111(3) 0.5019(3) 0.24627(5) 0.0770(8) Uani 1 1 d . . . . .
F5A F 0.9841(2) 0.3310(3) 0.21972(4) 0.0552(6) Uani 1 1 d . . . . .
F6A F 0.8054(2) 0.4272(4) 0.20890(4) 0.0744(8) Uani 1 1 d . . . . .
N1 N 0.7755(2) 0.9436(3) 0.21073(4) 0.0296(5) Uani 1 1 d . . . . .
C1 C 0.8545(3) 1.0139(4) 0.22842(6) 0.0429(8) Uani 1 1 d . . . . .
H1A H 0.8133 1.0968 0.2347 0.064 Uiso 1 1 calc GR . . . .
H1B H 0.9271 1.0476 0.2218 0.064 Uiso 1 1 calc GR . . . .
H1C H 0.8755 0.9440 0.2405 0.064 Uiso 1 1 calc GR . . . .
C2 C 0.8206(3) 0.8385(3) 0.19804(5) 0.0313(6) Uani 1 1 d . . . . .
H2 H 0.9015 0.8103 0.2007 0.038 Uiso 1 1 calc R . . . .
C3 C 0.7502(3) 0.7718(3) 0.18125(5) 0.0318(6) Uani 1 1 d . . . . .
H3 H 0.7830 0.6977 0.1724 0.038 Uiso 1 1 calc R . . . .
C4 C 0.6308(3) 0.8118(3) 0.17706(5) 0.0255(6) Uani 1 1 d . . . . .
C5 C 0.5872(3) 0.9209(3) 0.19079(5) 0.0289(6) Uani 1 1 d . . . . .
H5 H 0.5064 0.9507 0.1886 0.035 Uiso 1 1 calc R . . . .
C6 C 0.6609(3) 0.9847(4) 0.20730(5) 0.0325(7) Uani 1 1 d . . . . .
H6 H 0.6306 1.0590 0.2165 0.039 Uiso 1 1 calc R . . . .
C7 C 0.5575(3) 0.7391(3) 0.15927(5) 0.0271(6) Uani 1 1 d . . . . .
H7 H 0.5971 0.6894 0.1479 0.032 Uiso 1 1 calc R . . . .
C8 C 0.4391(3) 0.7375(3) 0.15783(5) 0.0252(6) Uani 1 1 d . . . . .
H8 H 0.4001 0.7872 0.1693 0.030 Uiso 1 1 calc R . . . .
C10 C 0.1367(3) 0.4462(3) 0.08951(5) 0.0257(6) Uani 1 1 d . . . . .
C11 C 0.2151(3) 0.5258(3) 0.10673(5) 0.0255(6) Uani 1 1 d . . . . .
C12 C 0.1715(3) 0.5687(3) 0.12722(5) 0.0303(6) Uani 1 1 d . . . . .
H12 H 0.0911 0.5486 0.1301 0.036 Uiso 1 1 calc R . . . .
C13 C 0.2442(3) 0.6403(3) 0.14345(5) 0.0285(6) Uani 1 1 d . . . . .
H13 H 0.2121 0.6724 0.1570 0.034 Uiso 1 1 calc R . . . .
C14 C 0.3637(3) 0.6658(3) 0.14007(4) 0.0246(6) Uani 1 1 d . . . . .
C15 C 0.4078(3) 0.6216(3) 0.11954(5) 0.0259(6) Uani 1 1 d . . . . .
H15 H 0.4890 0.6385 0.1169 0.031 Uiso 1 1 calc R . . . .
C16 C 0.3345(3) 0.5541(3) 0.10319(5) 0.0269(6) Uani 1 1 d . . . . .
H16 H 0.3656 0.5263 0.0893 0.032 Uiso 1 1 calc R . . . .
C20 C 0.1166(3) 0.4946(3) 0.06796(5) 0.0261(6) Uani 1 1 d . . . . .
C21 C 0.1589(3) 0.6403(3) 0.06061(5) 0.0280(6) Uani 1 1 d . . . . .
C22 C 0.1445(3) 0.7646(3) 0.07341(5) 0.0361(7) Uani 1 1 d . . . . .
H22 H 0.1026 0.7593 0.0868 0.043 Uiso 1 1 calc R . . . .
C23 C 0.1906(4) 0.8966(4) 0.06683(6) 0.0450(8) Uani 1 1 d . . . . .
H23 H 0.1810 0.9805 0.0759 0.054 Uiso 1 1 calc R . . . .
C24 C 0.2504(3) 0.9066(4) 0.04715(6) 0.0415(8) Uani 1 1 d . . . . .
H24 H 0.2832 0.9965 0.0428 0.050 Uiso 1 1 calc R . . . .
C25 C 0.2620(3) 0.7843(3) 0.03387(5) 0.0328(7) Uani 1 1 d . . . . .
H25 H 0.3018 0.7905 0.0202 0.039 Uiso 1 1 calc R . . . .
C26 C 0.2157(3) 0.6532(3) 0.04045(5) 0.0279(6) Uani 1 1 d . . . . .
H26 H 0.2226 0.5704 0.0311 0.033 Uiso 1 1 calc R . . . .
C31 C 0.0875(3) 0.3079(3) 0.09797(4) 0.0253(6) Uani 1 1 d . . . . .
C32 C 0.1612(3) 0.2175(3) 0.11186(5) 0.0307(6) Uani 1 1 d . . . . .
H32 H 0.2407 0.2466 0.1160 0.037 Uiso 1 1 calc R . . . .
C33 C 0.1191(3) 0.0857(4) 0.11959(5) 0.0364(7) Uani 1 1 d . . . . .
H33 H 0.1704 0.0243 0.1287 0.044 Uiso 1 1 calc R . . . .
C34 C 0.0020(3) 0.0437(4) 0.11402(5) 0.0353(7) Uani 1 1 d . . . . .
H34 H -0.0270 -0.0460 0.1193 0.042 Uiso 1 1 calc R . . . .
C35 C -0.0716(3) 0.1340(3) 0.10071(5) 0.0322(7) Uani 1 1 d . . . . .
H35 H -0.1518 0.1063 0.0970 0.039 Uiso 1 1 calc R . . . .
C36 C -0.0296(3) 0.2643(3) 0.09276(5) 0.0273(6) Uani 1 1 d . . . . .
H36 H -0.0815 0.3249 0.0836 0.033 Uiso 1 1 calc R . . . .
C41 C 0.0555(3) 0.4036(3) 0.04976(5) 0.0259(6) Uani 1 1 d . . . . .
C42 C 0.0872(3) 0.2595(3) 0.04671(5) 0.0279(6) Uani 1 1 d . . . . .
H42 H 0.1497 0.2185 0.0562 0.033 Uiso 1 1 calc R . . . .
C43 C 0.0294(3) 0.1746(4) 0.03010(5) 0.0326(7) Uani 1 1 d . . . . .
H43 H 0.0510 0.0757 0.0285 0.039 Uiso 1 1 calc R . . . .
C44 C -0.0597(3) 0.2340(4) 0.01579(5) 0.0367(7) Uani 1 1 d . . . . .
H44 H -0.1004 0.1761 0.0045 0.044 Uiso 1 1 calc R . . . .
C45 C -0.0892(3) 0.3782(4) 0.01811(5) 0.0379(8) Uani 1 1 d . . . . .
H45 H -0.1487 0.4202 0.0080 0.046 Uiso 1 1 calc R . . . .
C46 C -0.0330(3) 0.4627(4) 0.03499(5) 0.0336(7) Uani 1 1 d . . . . .
H46 H -0.0549 0.5616 0.0365 0.040 Uiso 1 1 calc R . . . .
N1A N 0.3419(2) 0.6037(3) 0.22853(4) 0.0282(5) Uani 1 1 d D U . . .
C1A C 0.2918(4) 0.6953(4) 0.24606(5) 0.0448(9) Uani 1 1 d . . . . .
H1AA H 0.3498 0.7037 0.2591 0.067 Uiso 1 1 calc GR . . . .
H1AB H 0.2185 0.6509 0.2509 0.067 Uiso 1 1 calc GR . . . .
H1AC H 0.2740 0.7919 0.2398 0.067 Uiso 1 1 calc GR . . . .
C2A C 0.4576(5) 0.6164(6) 0.22550(10) 0.0259(11) Uani 0.75 1 d D U P A 1
H2A H 0.5052 0.6795 0.2350 0.031 Uiso 0.75 1 calc R . P A 1
C2B C 0.4580(16) 0.591(3) 0.2213(4) 0.035(4) Uani 0.25 1 d D U P A 2
H2B H 0.5203 0.6483 0.2283 0.042 Uiso 0.25 1 calc R . P A 2
C3A C 0.5091(4) 0.5397(5) 0.20880(8) 0.0252(9) Uani 0.75 1 d D U P A 1
H3A H 0.5923 0.5479 0.2072 0.030 Uiso 0.75 1 calc R . P A 1
C3B C 0.4821(15) 0.4973(17) 0.2042(3) 0.035(3) Uani 0.25 1 d D U P A 2
H3B H 0.5605 0.4893 0.1993 0.041 Uiso 0.25 1 calc R . P A 2
C4A C 0.4403(4) 0.4498(5) 0.19410(7) 0.0232(8) Uani 0.75 1 d D U P A 1
C4B C 0.3914(15) 0.4152(17) 0.1943(2) 0.031(3) Uani 0.25 1 d D U P A 2
C5A C 0.3191(5) 0.4386(5) 0.19787(9) 0.0306(10) Uani 0.75 1 d D U P A 1
H5A H 0.2688 0.3779 0.1884 0.037 Uiso 0.75 1 calc R . P A 1
C5B C 0.2813(14) 0.4249(18) 0.2028(3) 0.034(3) Uani 0.25 1 d D U P A 2
H5B H 0.2203 0.3621 0.1967 0.040 Uiso 0.25 1 calc R . P A 2
C6A C 0.2725(5) 0.5147(8) 0.21512(12) 0.0303(13) Uani 0.75 1 d D U P A 1
H6A H 0.1905 0.5048 0.2177 0.036 Uiso 0.75 1 calc R . P A 1
C6B C 0.2545(18) 0.519(3) 0.2192(4) 0.036(4) Uani 0.25 1 d D U P A 2
H6B H 0.1759 0.5245 0.2241 0.043 Uiso 0.25 1 calc R . P A 2
C7A C 0.4933(3) 0.3787(4) 0.17497(8) 0.0244(8) Uani 0.75 1 d . . P A 1
H7A H 0.5730 0.4029 0.1722 0.029 Uiso 0.75 1 calc R . P A 1
C7B C 0.4091(13) 0.3178(15) 0.1750(3) 0.038(3) Uani 0.25 1 d . . P A 2
H7B H 0.3565 0.2379 0.1725 0.045 Uiso 0.25 1 calc R . P A 2
C8A C 0.4371(5) 0.2824(5) 0.16121(8) 0.0242(8) Uani 0.75 1 d . . P A 1
H8A H 0.3599 0.2516 0.1648 0.029 Uiso 0.75 1 calc R . P A 1
C8B C 0.4950(14) 0.3366(17) 0.1609(2) 0.031(3) Uani 0.25 1 d . . P A 2
H8B H 0.5541 0.4101 0.1626 0.037 Uiso 0.25 1 calc R . P A 2
C10A C 0.6076(3) -0.0058(3) 0.08284(5) 0.0261(6) Uani 1 1 d . . . . .
C11A C 0.5629(2) 0.0798(3) 0.10200(5) 0.0235(6) Uani 1 1 d . . . . .
C12A C 0.6068(3) 0.2165(3) 0.10811(5) 0.0279(6) Uani 1 1 d . . . . .
H12A H 0.6622 0.2630 0.0991 0.033 Uiso 1 1 calc R . . . .
C13A C 0.5701(3) 0.2857(3) 0.12738(6) 0.0363(7) Uani 1 1 d . . . . .
H13A H 0.6017 0.3783 0.1315 0.044 Uiso 1 1 calc R . . . .
C14A C 0.4870(3) 0.2204(4) 0.14081(5) 0.0373(8) Uani 1 1 d . . . . .
C15A C 0.4418(3) 0.0864(3) 0.13425(5) 0.0357(7) Uani 1 1 d . . . . .
H15A H 0.3837 0.0417 0.1429 0.043 Uiso 1 1 calc R . . . .
C16A C 0.4794(3) 0.0161(3) 0.11538(5) 0.0299(6) Uani 1 1 d . . . . .
H16A H 0.4481 -0.0768 0.1114 0.036 Uiso 1 1 calc R . . . .
C20A C 0.6124(2) 0.0429(3) 0.06149(5) 0.0255(6) Uani 1 1 d . . . . .
C21A C 0.5642(3) 0.1857(3) 0.05346(5) 0.0266(6) Uani 1 1 d . . . . .
C22A C 0.4526(3) 0.2364(3) 0.05852(4) 0.0246(6) Uani 1 1 d . . . . .
H22A H 0.4054 0.1815 0.0681 0.029 Uiso 1 1 calc R . . . .
C23A C 0.4101(3) 0.3665(3) 0.04956(5) 0.0284(6) Uani 1 1 d . . . . .
H23A H 0.3334 0.3996 0.0530 0.034 Uiso 1 1 calc R . . . .
C24A C 0.4776(3) 0.4492(3) 0.03567(5) 0.0322(7) Uani 1 1 d . . . . .
H24A H 0.4476 0.5384 0.0296 0.039 Uiso 1 1 calc R . . . .
C25A C 0.5890(3) 0.4010(4) 0.03069(5) 0.0357(7) Uani 1 1 d . . . . .
H25A H 0.6364 0.4579 0.0214 0.043 Uiso 1 1 calc R . . . .
C26A C 0.6315(3) 0.2702(3) 0.03921(5) 0.0322(7) Uani 1 1 d . . . . .
H26A H 0.7074 0.2367 0.0354 0.039 Uiso 1 1 calc R . . . .
C31A C 0.6541(3) -0.1539(3) 0.08967(5) 0.0260(6) Uani 1 1 d . . . . .
C32A C 0.6224(3) -0.2790(3) 0.07734(5) 0.0311(6) Uani 1 1 d . . . . .
H32A H 0.5667 -0.2731 0.0646 0.037 Uiso 1 1 calc R . . . .
C33A C 0.6722(3) -0.4115(3) 0.08369(5) 0.0367(7) Uani 1 1 d . . . . .
H33A H 0.6498 -0.4961 0.0753 0.044 Uiso 1 1 calc R . . . .
C34A C 0.7533(3) -0.4220(3) 0.10196(6) 0.0354(7) Uani 1 1 d . . . . .
H34A H 0.7894 -0.5127 0.1058 0.042 Uiso 1 1 calc R . . . .
C35A C 0.7829(3) -0.2979(3) 0.11499(5) 0.0321(7) Uani 1 1 d . . . . .
H35A H 0.8378 -0.3046 0.1279 0.039 Uiso 1 1 calc R . . . .
C36A C 0.7316(3) -0.1664(3) 0.10897(5) 0.0265(6) Uani 1 1 d . . . . .
H36A H 0.7494 -0.0834 0.1181 0.032 Uiso 1 1 calc R . . . .
C41A C 0.6681(3) -0.0448(3) 0.04355(5) 0.0287(6) Uani 1 1 d . . . . .
C42A C 0.7880(3) -0.0826(3) 0.04512(5) 0.0320(7) Uani 1 1 d . . . . .
H42A H 0.8375 -0.0540 0.0580 0.038 Uiso 1 1 calc R . . . .
C43A C 0.8353(3) -0.1619(4) 0.02796(6) 0.0398(8) Uani 1 1 d . . . . .
H43A H 0.9177 -0.1849 0.0289 0.048 Uiso 1 1 calc R . . . .
C44A C 0.7635(3) -0.2073(4) 0.00962(6) 0.0421(8) Uani 1 1 d . . . . .
H44A H 0.7958 -0.2649 -0.0018 0.051 Uiso 1 1 calc R . . . .
C45A C 0.6450(4) -0.1697(4) 0.00774(5) 0.0402(8) Uani 1 1 d . . . . .
H45A H 0.5958 -0.2009 -0.0050 0.048 Uiso 1 1 calc R . . . .
C46A C 0.5972(3) -0.0863(4) 0.02437(5) 0.0347(7) Uani 1 1 d . . . . .
H46A H 0.5160 -0.0573 0.0227 0.042 Uiso 1 1 calc R . . . .

loop_
_atom_site_aniso_label
_atom_site_aniso_U_11
_atom_site_aniso_U_22
_atom_site_aniso_U_33
_atom_site_aniso_U_23
_atom_site_aniso_U_13
_atom_site_aniso_U_12
Cl1 0.0716(6) 0.0438(5) 0.0489(5) 0.0085(4) 0.0174(4) 0.0016(4)
Cl2 0.0561(6) 0.0607(6) 0.0486(5) 0.0176(4) -0.0017(4) -0.0107(5)
C1S 0.0409(19) 0.044(2) 0.0417(19) 0.0016(15) 0.0055(15) 0.0046(15)
P1 0.0299(4) 0.0323(4) 0.0263(4) 0.0035(3) 0.0089(3) 0.0025(3)
F1 0.0560(13) 0.0562(13) 0.0394(11) 0.0087(9) 0.0267(9) 0.0074(10)
F2 0.0588(13) 0.0582(13) 0.0325(10) 0.0154(9) 0.0199(9) 0.0139(10)
F3 0.123(2) 0.0450(14) 0.0652(16) 0.0093(11) 0.0319(16) 0.0223(14)
F4 0.0421(13) 0.149(3) 0.0506(14) 0.0133(16) -0.0002(11) -0.0111(15)
F5 0.200(4) 0.0401(13) 0.0411(13) 0.0098(10) 0.0457(17) 0.0298(17)
F6 0.0572(16) 0.164(3) 0.0641(16) 0.0285(19) -0.0102(13) -0.0506(19)
P1A 0.0400(5) 0.0437(5) 0.0381(5) 0.0057(4) 0.0134(4) 0.0077(4)
F1A 0.0610(13) 0.0436(11) 0.0416(11) 0.0046(9) 0.0172(9) 0.0018(10)
F2A 0.0656(15) 0.0690(16) 0.0773(17) 0.0278(13) 0.0429(13) 0.0178(13)
F3A 0.097(2) 0.0473(13) 0.096(2) 0.0219(13) 0.0633(17) 0.0250(13)
F4A 0.0708(17) 0.093(2) 0.0675(16) -0.0161(15) 0.0022(13) -0.0212(15)
F5A 0.0548(13) 0.0552(13) 0.0571(13) 0.0015(10) 0.0152(10) 0.0186(11)
F6A 0.0426(13) 0.133(3) 0.0479(13) 0.0091(14) 0.0031(10) 0.0105(15)
N1 0.0258(13) 0.0381(14) 0.0254(12) -0.0034(10) 0.0054(10) -0.0062(11)
C1 0.0323(17) 0.057(2) 0.0389(18) -0.0159(16) 0.0007(14) -0.0130(16)
C2 0.0249(15) 0.0391(17) 0.0301(15) 0.0000(13) 0.0042(12) -0.0021(13)
C3 0.0317(16) 0.0324(16) 0.0317(15) -0.0035(12) 0.0059(12) 0.0013(13)
C4 0.0289(15) 0.0265(14) 0.0217(13) 0.0008(11) 0.0054(11) -0.0049(12)
C5 0.0260(14) 0.0325(16) 0.0283(15) -0.0033(12) 0.0032(11) -0.0019(12)
C6 0.0331(16) 0.0369(17) 0.0281(15) -0.0063(12) 0.0071(12) -0.0026(13)
C7 0.0327(16) 0.0274(15) 0.0217(13) -0.0017(11) 0.0054(11) -0.0002(12)
C8 0.0320(15) 0.0229(14) 0.0209(13) -0.0008(10) 0.0040(11) -0.0015(11)
C10 0.0267(14) 0.0266(14) 0.0241(14) -0.0027(11) 0.0040(11) 0.0006(11)
C11 0.0298(15) 0.0240(14) 0.0226(13) 0.0005(11) 0.0018(11) -0.0007(11)
C12 0.0296(15) 0.0342(16) 0.0275(15) -0.0033(12) 0.0049(12) -0.0050(12)
C13 0.0321(15) 0.0332(16) 0.0207(13) -0.0026(11) 0.0071(11) -0.0030(12)
C14 0.0325(15) 0.0220(13) 0.0194(13) -0.0004(10) 0.0029(11) -0.0001(11)
C15 0.0297(15) 0.0241(14) 0.0242(14) 0.0002(11) 0.0042(11) -0.0010(11)
C16 0.0353(16) 0.0271(14) 0.0185(13) -0.0019(11) 0.0045(11) 0.0022(12)
C20 0.0275(14) 0.0246(14) 0.0263(14) -0.0004(11) 0.0029(11) 0.0024(11)
C21 0.0298(15) 0.0276(15) 0.0262(14) 0.0018(11) -0.0017(11) 0.0010(12)
C22 0.052(2) 0.0279(16) 0.0287(16) 0.0012(12) 0.0063(14) 0.0048(14)
C23 0.068(2) 0.0269(17) 0.0403(19) -0.0048(14) 0.0024(17) 0.0016(16)
C24 0.053(2) 0.0291(17) 0.0420(19) 0.0051(14) -0.0003(15) -0.0058(15)
C25 0.0337(16) 0.0338(16) 0.0306(15) 0.0052(12) -0.0001(12) -0.0010(13)
C26 0.0292(15) 0.0280(15) 0.0258(14) 0.0012(11) -0.0035(11) 0.0015(12)
C31 0.0294(15) 0.0286(15) 0.0181(13) -0.0020(11) 0.0043(11) 0.0007(12)
C32 0.0324(16) 0.0317(16) 0.0277(15) -0.0004(12) -0.0005(12) -0.0029(13)
C33 0.0456(19) 0.0331(17) 0.0301(16) 0.0060(13) -0.0007(13) 0.0029(14)
C34 0.0406(18) 0.0328(17) 0.0331(16) 0.0031(13) 0.0076(13) -0.0082(14)
C35 0.0306(16) 0.0383(17) 0.0287(15) 0.0002(12) 0.0079(12) -0.0048(13)
C36 0.0279(15) 0.0314(15) 0.0231(14) -0.0017(11) 0.0052(11) 0.0028(12)
C41 0.0255(14) 0.0302(15) 0.0221(13) 0.0025(11) 0.0034(11) -0.0036(12)
C42 0.0286(15) 0.0332(16) 0.0221(13) 0.0007(11) 0.0044(11) -0.0027(12)
C43 0.0314(16) 0.0395(17) 0.0278(15) -0.0084(13) 0.0094(12) -0.0080(13)
C44 0.0331(17) 0.053(2) 0.0246(15) -0.0066(13) 0.0058(12) -0.0148(15)
C45 0.0295(16) 0.057(2) 0.0265(15) 0.0092(14) -0.0014(12) -0.0077(15)
C46 0.0301(16) 0.0388(17) 0.0316(16) 0.0074(13) -0.0004(12) -0.0027(13)
N1A 0.0354(10) 0.0266(11) 0.0227(10) 0.0014(8) 0.0023(8) 0.0007(8)
C1A 0.070(2) 0.0425(19) 0.0232(15) -0.0058(13) 0.0102(15) 0.0128(18)
C2A 0.0345(13) 0.021(2) 0.022(2) 0.0007(17) 0.0010(12) 0.0002(12)
C2B 0.036(2) 0.036(7) 0.033(7) -0.008(6) 0.005(3) -0.003(2)
C3A 0.0297(16) 0.022(2) 0.0237(18) -0.0002(14) 0.0009(12) -0.0024(13)
C3B 0.036(4) 0.035(6) 0.033(6) -0.008(4) 0.007(4) -0.005(3)
C4A 0.0272(18) 0.0209(19) 0.0216(16) 0.0005(14) 0.0030(14) -0.0021(14)
C4B 0.036(4) 0.031(5) 0.027(4) -0.003(4) 0.006(4) -0.004(4)
C5A 0.0287(19) 0.034(2) 0.030(2) -0.0079(16) 0.0053(14) -0.0043(15)
C5B 0.037(4) 0.034(5) 0.031(5) -0.006(4) 0.008(3) -0.005(4)
C6A 0.0312(18) 0.032(2) 0.028(2) -0.0040(18) 0.0065(14) -0.0019(15)
C6B 0.037(2) 0.038(6) 0.032(7) -0.008(6) 0.006(3) -0.004(3)
C7A 0.025(2) 0.0237(19) 0.025(2) -0.0024(17) 0.0038(16) -0.0021(17)
C7B 0.039(8) 0.032(7) 0.042(8) -0.005(6) 0.004(6) -0.005(6)
C8A 0.027(2) 0.020(2) 0.027(2) -0.0026(17) 0.0028(18) 0.004(2)
C8B 0.032(8) 0.033(7) 0.028(8) -0.002(6) -0.001(6) -0.020(6)
C10A 0.0249(14) 0.0285(15) 0.0252(14) -0.0032(11) 0.0045(11) -0.0046(11)
C11A 0.0242(14) 0.0230(14) 0.0231(13) 0.0008(10) -0.0003(10) 0.0033(11)
C12A 0.0272(15) 0.0257(15) 0.0303(15) 0.0001(11) -0.0013(11) 0.0018(12)
C13A 0.0405(18) 0.0266(15) 0.0403(17) -0.0114(13) -0.0096(14) 0.0088(13)
C14A 0.0456(19) 0.0432(19) 0.0230(15) -0.0003(13) 0.0014(13) 0.0244(15)
C15A 0.0458(19) 0.0326(17) 0.0302(16) 0.0075(13) 0.0145(14) 0.0144(14)
C16A 0.0341(16) 0.0277(15) 0.0286(15) 0.0029(12) 0.0081(12) 0.0029(12)
C20A 0.0259(14) 0.0239(14) 0.0271(14) -0.0007(11) 0.0042(11) -0.0031(11)
C21A 0.0289(15) 0.0245(14) 0.0266(14) -0.0033(11) 0.0029(11) -0.0010(12)
C22A 0.0281(14) 0.0267(14) 0.0192(13) -0.0028(10) 0.0042(11) -0.0011(11)
C23A 0.0292(15) 0.0322(16) 0.0233(14) -0.0045(11) -0.0005(11) 0.0041(12)
C24A 0.0390(17) 0.0290(15) 0.0282(15) 0.0028(12) -0.0006(12) 0.0005(13)
C25A 0.0426(18) 0.0328(17) 0.0330(16) 0.0041(13) 0.0115(13) -0.0053(14)
C26A 0.0287(15) 0.0321(16) 0.0373(16) -0.0035(13) 0.0133(13) -0.0016(13)
C31A 0.0310(15) 0.0229(14) 0.0252(14) -0.0007(11) 0.0095(11) -0.0049(11)
C32A 0.0406(17) 0.0268(15) 0.0265(14) -0.0031(12) 0.0063(12) -0.0040(13)
C33A 0.050(2) 0.0282(16) 0.0328(16) -0.0057(12) 0.0088(14) -0.0006(14)
C34A 0.0427(18) 0.0211(15) 0.0437(18) 0.0023(12) 0.0134(14) 0.0071(13)
C35A 0.0315(16) 0.0300(16) 0.0351(16) 0.0035(12) 0.0050(12) 0.0001(13)
C36A 0.0300(15) 0.0214(14) 0.0290(14) -0.0013(11) 0.0088(11) -0.0027(11)
C41A 0.0365(16) 0.0263(15) 0.0244(14) 0.0001(11) 0.0101(12) -0.0012(12)
C42A 0.0338(16) 0.0311(16) 0.0321(16) 0.0015(12) 0.0092(12) 0.0002(13)
C43A 0.0393(18) 0.0294(16) 0.054(2) 0.0004(14) 0.0237(16) 0.0029(14)
C44A 0.061(2) 0.0308(17) 0.0375(18) -0.0059(14) 0.0291(16) -0.0022(16)
C45A 0.066(2) 0.0320(17) 0.0236(15) -0.0025(12) 0.0076(15) -0.0028(16)
C46A 0.0403(18) 0.0340(17) 0.0303(16) -0.0010(13) 0.0056(13) 0.0034(14)

_geom_special_details            
;
 All esds (except the esd in the dihedral angle between two l.s. planes)
 are estimated using the full covariance matrix.  The cell esds are taken
 into account individually in the estimation of esds in distances, angles
 and torsion angles; correlations between esds in cell parameters are only
 used when they are defined by crystal symmetry.  An approximate (isotropic)
 treatment of cell esds is used for estimating esds involving l.s. planes.
;
loop_
_geom_bond_atom_site_label_1
_geom_bond_atom_site_label_2
_geom_bond_distance
_geom_bond_site_symmetry_2
_geom_bond_publ_flag
Cl1 C1S 1.777(4) . ?
Cl2 C1S 1.764(4) . ?
P1 F1 1.6006(19) . ?
P1 F2 1.5904(19) . ?
P1 F3 1.582(3) . ?
P1 F4 1.568(3) . ?
P1 F5 1.571(2) . ?
P1 F6 1.566(3) . ?
P1A F1A 1.598(2) . ?
P1A F2A 1.594(2) . ?
P1A F3A 1.595(2) . ?
P1A F4A 1.595(3) . ?
P1A F5A 1.589(2) . ?
P1A F6A 1.573(3) . ?
N1 C1 1.477(4) . ?
N1 C2 1.346(4) . ?
N1 C6 1.347(4) . ?
C2 C3 1.374(4) . ?
C3 C4 1.399(4) . ?
C4 C5 1.402(4) . ?
C4 C7 1.457(4) . ?
C5 C6 1.371(4) . ?
C7 C8 1.330(4) . ?
C8 C14 1.463(4) . ?
C10 C11 1.495(4) . ?
C10 C20 1.355(4) . ?
C10 C31 1.490(4) . ?
C11 C12 1.394(4) . ?
C11 C16 1.398(4) . ?
C12 C13 1.386(4) . ?
C13 C14 1.392(4) . ?
C14 C15 1.403(4) . ?
C15 C16 1.377(4) . ?
C20 C21 1.499(4) . ?
C20 C41 1.495(4) . ?
C21 C22 1.389(4) . ?
C21 C26 1.394(4) . ?
C22 C23 1.389(5) . ?
C23 C24 1.385(5) . ?
C24 C25 1.385(5) . ?
C25 C26 1.382(4) . ?
C31 C32 1.402(4) . ?
C31 C36 1.392(4) . ?
C32 C33 1.393(4) . ?
C33 C34 1.391(5) . ?
C34 C35 1.383(5) . ?
C35 C36 1.385(4) . ?
C41 C42 1.390(4) . ?
C41 C46 1.391(4) . ?
C42 C43 1.384(4) . ?
C43 C44 1.382(5) . ?
C44 C45 1.379(5) . ?
C45 C46 1.386(5) . ?
N1A C1A 1.477(4) . ?
N1A C2A 1.331(6) . ?
N1A C2B 1.406(18) . ?
N1A C6A 1.353(6) . ?
N1A C6B 1.347(17) . ?
C2A C3A 1.374(6) . ?
C2B C3B 1.371(14) . ?
C3A C4A 1.398(6) . ?
C3B C4B 1.371(14) . ?
C4A C5A 1.400(6) . ?
C4A C7A 1.468(6) . ?
C4B C5B 1.370(14) . ?
C4B C7B 1.48(2) . ?
C5A C6A 1.371(6) . ?
C5B C6B 1.350(14) . ?
C7A C8A 1.335(6) . ?
C7B C8B 1.33(2) . ?
C8A C14A 1.479(5) . ?
C8B C14A 1.599(17) . ?
C10A C11A 1.495(4) . ?
C10A C20A 1.344(4) . ?
C10A C31A 1.507(4) . ?
C11A C12A 1.393(4) . ?
C11A C16A 1.397(4) . ?
C12A C13A 1.393(4) . ?
C13A C14A 1.402(5) . ?
C14A C15A 1.382(5) . ?
C15A C16A 1.381(4) . ?
C20A C21A 1.489(4) . ?
C20A C41A 1.504(4) . ?
C21A C22A 1.391(4) . ?
C21A C26A 1.405(4) . ?
C22A C23A 1.384(4) . ?
C23A C24A 1.385(4) . ?
C24A C25A 1.379(5) . ?
C25A C26A 1.380(5) . ?
C31A C32A 1.399(4) . ?
C31A C36A 1.395(4) . ?
C32A C33A 1.385(5) . ?
C33A C34A 1.371(5) . ?
C34A C35A 1.407(5) . ?
C35A C36A 1.379(4) . ?
C41A C42A 1.390(4) . ?
C41A C46A 1.396(4) . ?
C42A C43A 1.385(4) . ?
C43A C44A 1.375(5) . ?
C44A C45A 1.374(5) . ?
C45A C46A 1.385(5) . ?

loop_
_geom_angle_atom_site_label_1
_geom_angle_atom_site_label_2
_geom_angle_atom_site_label_3
_geom_angle
_geom_angle_site_symmetry_1
_geom_angle_site_symmetry_3
_geom_angle_publ_flag
Cl2 C1S Cl1 109.6(2) . . ?
F2 P1 F1 179.27(13) . . ?
F3 P1 F1 89.85(13) . . ?
F3 P1 F2 90.16(13) . . ?
F4 P1 F1 88.28(13) . . ?
F4 P1 F2 91.00(13) . . ?
F4 P1 F3 89.49(19) . . ?
F4 P1 F5 89.7(2) . . ?
F5 P1 F1 89.97(12) . . ?
F5 P1 F2 90.01(12) . . ?
F5 P1 F3 179.2(2) . . ?
F6 P1 F1 91.71(14) . . ?
F6 P1 F2 89.02(14) . . ?
F6 P1 F3 89.3(2) . . ?
F6 P1 F4 178.8(2) . . ?
F6 P1 F5 91.5(2) . . ?
F2A P1A F1A 178.96(15) . . ?
F2A P1A F3A 90.69(13) . . ?
F2A P1A F4A 90.10(16) . . ?
F3A P1A F1A 89.74(12) . . ?
F4A P1A F1A 88.96(14) . . ?
F4A P1A F3A 89.63(18) . . ?
F5A P1A F1A 90.64(12) . . ?
F5A P1A F2A 88.91(13) . . ?
F5A P1A F3A 178.53(18) . . ?
F5A P1A F4A 88.96(15) . . ?
F6A P1A F1A 90.82(14) . . ?
F6A P1A F2A 90.12(16) . . ?
F6A P1A F3A 90.60(17) . . ?
F6A P1A F4A 179.7(2) . . ?
F6A P1A F5A 90.81(15) . . ?
C2 N1 C1 118.7(3) . . ?
C2 N1 C6 120.7(3) . . ?
C6 N1 C1 120.6(3) . . ?
N1 C2 C3 120.3(3) . . ?
C2 C3 C4 120.7(3) . . ?
C3 C4 C5 117.1(3) . . ?
C3 C4 C7 119.9(3) . . ?
C5 C4 C7 123.0(3) . . ?
C6 C5 C4 120.1(3) . . ?
N1 C6 C5 121.0(3) . . ?
C8 C7 C4 124.7(3) . . ?
C7 C8 C14 125.6(3) . . ?
C20 C10 C11 122.2(3) . . ?
C20 C10 C31 123.7(3) . . ?
C31 C10 C11 114.0(2) . . ?
C12 C11 C10 120.4(3) . . ?
C12 C11 C16 118.3(3) . . ?
C16 C11 C10 121.3(2) . . ?
C13 C12 C11 120.8(3) . . ?
C12 C13 C14 120.8(3) . . ?
C13 C14 C8 119.5(2) . . ?
C13 C14 C15 118.4(3) . . ?
C15 C14 C8 122.0(3) . . ?
C16 C15 C14 120.6(3) . . ?
C15 C16 C11 121.1(3) . . ?
C10 C20 C21 122.1(3) . . ?
C10 C20 C41 122.2(3) . . ?
C41 C20 C21 115.7(2) . . ?
C22 C21 C20 122.0(3) . . ?
C22 C21 C26 118.2(3) . . ?
C26 C21 C20 119.8(3) . . ?
C23 C22 C21 120.7(3) . . ?
C24 C23 C22 120.3(3) . . ?
C25 C24 C23 119.4(3) . . ?
C26 C25 C24 120.0(3) . . ?
C25 C26 C21 121.2(3) . . ?
C32 C31 C10 119.1(3) . . ?
C36 C31 C10 122.7(3) . . ?
C36 C31 C32 118.2(3) . . ?
C33 C32 C31 120.7(3) . . ?
C34 C33 C32 120.2(3) . . ?
C35 C34 C33 119.3(3) . . ?
C34 C35 C36 120.7(3) . . ?
C35 C36 C31 121.0(3) . . ?
C42 C41 C20 121.3(3) . . ?
C42 C41 C46 118.2(3) . . ?
C46 C41 C20 120.5(3) . . ?
C43 C42 C41 121.4(3) . . ?
C44 C43 C42 119.9(3) . . ?
C45 C44 C43 119.4(3) . . ?
C44 C45 C46 120.8(3) . . ?
C45 C46 C41 120.4(3) . . ?
C2A N1A C1A 117.8(3) . . ?
C2A N1A C6A 120.4(4) . . ?
C2B N1A C1A 131.8(7) . . ?
C6A N1A C1A 121.8(3) . . ?
C6B N1A C1A 108.5(8) . . ?
C6B N1A C2B 119.7(11) . . ?
N1A C2A C3A 121.0(4) . . ?
C3B C2B N1A 120.6(14) . . ?
C2A C3A C4A 120.6(4) . . ?
C2B C3B C4B 119.1(14) . . ?
C3A C4A C5A 116.8(4) . . ?
C3A C4A C7A 120.5(4) . . ?
C5A C4A C7A 122.6(4) . . ?
C3B C4B C7B 122.2(14) . . ?
C5B C4B C3B 118.2(12) . . ?
C5B C4B C7B 119.6(13) . . ?
C6A C5A C4A 120.3(4) . . ?
C6B C5B C4B 123.8(15) . . ?
N1A C6A C5A 120.9(5) . . ?
N1A C6B C5B 118.4(15) . . ?
C8A C7A C4A 124.5(4) . . ?
C8B C7B C4B 123.1(15) . . ?
C7A C8A C14A 124.4(5) . . ?
C7B C8B C14A 111.8(15) . . ?
C11A C10A C31A 113.8(2) . . ?
C20A C10A C11A 124.9(3) . . ?
C20A C10A C31A 121.3(3) . . ?
C12A C11A C10A 122.8(3) . . ?
C12A C11A C16A 118.3(3) . . ?
C16A C11A C10A 118.7(3) . . ?
C13A C12A C11A 120.5(3) . . ?
C12A C13A C14A 120.8(3) . . ?
C13A C14A C8A 126.8(4) . . ?
C13A C14A C8B 97.3(6) . . ?
C15A C14A C8A 114.9(4) . . ?
C15A C14A C8B 144.0(6) . . ?
C15A C14A C13A 118.2(3) . . ?
C16A C15A C14A 121.3(3) . . ?
C15A C16A C11A 121.0(3) . . ?
C10A C20A C21A 124.0(3) . . ?
C10A C20A C41A 121.8(3) . . ?
C21A C20A C41A 114.2(2) . . ?
C22A C21A C20A 122.9(3) . . ?
C22A C21A C26A 118.2(3) . . ?
C26A C21A C20A 118.8(3) . . ?
C23A C22A C21A 120.2(3) . . ?
C22A C23A C24A 121.0(3) . . ?
C25A C24A C23A 119.4(3) . . ?
C24A C25A C26A 120.1(3) . . ?
C25A C26A C21A 121.1(3) . . ?
C32A C31A C10A 122.4(3) . . ?
C36A C31A C10A 118.8(2) . . ?
C36A C31A C32A 118.8(3) . . ?
C33A C32A C31A 120.1(3) . . ?
C34A C33A C32A 120.8(3) . . ?
C33A C34A C35A 119.6(3) . . ?
C36A C35A C34A 119.6(3) . . ?
C35A C36A C31A 120.8(3) . . ?
C42A C41A C20A 122.4(3) . . ?
C42A C41A C46A 119.0(3) . . ?
C46A C41A C20A 118.5(3) . . ?
C43A C42A C41A 120.1(3) . . ?
C44A C43A C42A 120.3(3) . . ?
C43A C44A C45A 120.2(3) . . ?
C44A C45A C46A 120.2(3) . . ?
C45A C46A C41A 120.0(3) . . ?

loop_
_geom_torsion_atom_site_label_1
_geom_torsion_atom_site_label_2
_geom_torsion_atom_site_label_3
_geom_torsion_atom_site_label_4
_geom_torsion
_geom_torsion_site_symmetry_1
_geom_torsion_site_symmetry_2
_geom_torsion_site_symmetry_3
_geom_torsion_site_symmetry_4
_geom_torsion_publ_flag
N1 C2 C3 C4 0.0(5) . . . . ?
C1 N1 C2 C3 -179.3(3) . . . . ?
C1 N1 C6 C5 179.4(3) . . . . ?
C2 N1 C6 C5 -0.1(5) . . . . ?
C2 C3 C4 C5 -0.5(4) . . . . ?
C2 C3 C4 C7 -179.7(3) . . . . ?
C3 C4 C5 C6 0.7(4) . . . . ?
C3 C4 C7 C8 160.3(3) . . . . ?
C4 C5 C6 N1 -0.4(5) . . . . ?
C4 C7 C8 C14 179.8(3) . . . . ?
C5 C4 C7 C8 -18.8(5) . . . . ?
C6 N1 C2 C3 0.3(5) . . . . ?
C7 C4 C5 C6 179.8(3) . . . . ?
C7 C8 C14 C13 163.7(3) . . . . ?
C7 C8 C14 C15 -16.5(4) . . . . ?
C8 C14 C15 C16 179.9(3) . . . . ?
C10 C11 C12 C13 178.8(3) . . . . ?
C10 C11 C16 C15 -177.0(3) . . . . ?
C10 C20 C21 C22 -45.4(4) . . . . ?
C10 C20 C21 C26 134.0(3) . . . . ?
C10 C20 C41 C42 -46.5(4) . . . . ?
C10 C20 C41 C46 135.2(3) . . . . ?
C10 C31 C32 C33 -178.3(3) . . . . ?
C10 C31 C36 C35 179.1(3) . . . . ?
C11 C10 C20 C21 -7.8(4) . . . . ?
C11 C10 C20 C41 169.5(3) . . . . ?
C11 C10 C31 C32 -40.7(4) . . . . ?
C11 C10 C31 C36 138.9(3) . . . . ?
C11 C12 C13 C14 -2.7(5) . . . . ?
C12 C11 C16 C15 0.5(4) . . . . ?
C12 C13 C14 C8 -178.0(3) . . . . ?
C12 C13 C14 C15 2.1(4) . . . . ?
C13 C14 C15 C16 -0.3(4) . . . . ?
C14 C15 C16 C11 -1.0(4) . . . . ?
C16 C11 C12 C13 1.4(4) . . . . ?
C20 C10 C11 C12 124.0(3) . . . . ?
C20 C10 C11 C16 -58.6(4) . . . . ?
C20 C10 C31 C32 137.1(3) . . . . ?
C20 C10 C31 C36 -43.3(4) . . . . ?
C20 C21 C22 C23 176.3(3) . . . . ?
C20 C21 C26 C25 -176.1(3) . . . . ?
C20 C41 C42 C43 179.0(3) . . . . ?
C20 C41 C46 C45 179.9(3) . . . . ?
C21 C20 C41 C42 130.9(3) . . . . ?
C21 C20 C41 C46 -47.4(4) . . . . ?
C21 C22 C23 C24 0.9(6) . . . . ?
C22 C21 C26 C25 3.3(4) . . . . ?
C22 C23 C24 C25 1.2(6) . . . . ?
C23 C24 C25 C26 -1.0(5) . . . . ?
C24 C25 C26 C21 -1.3(5) . . . . ?
C26 C21 C22 C23 -3.1(5) . . . . ?
C31 C10 C11 C12 -58.2(4) . . . . ?
C31 C10 C11 C16 119.2(3) . . . . ?
C31 C10 C20 C21 174.6(3) . . . . ?
C31 C10 C20 C41 -8.1(4) . . . . ?
C31 C32 C33 C34 -1.6(5) . . . . ?
C32 C31 C36 C35 -1.2(4) . . . . ?
C32 C33 C34 C35 0.2(5) . . . . ?
C33 C34 C35 C36 0.6(5) . . . . ?
C34 C35 C36 C31 -0.1(4) . . . . ?
C36 C31 C32 C33 2.0(4) . . . . ?
C41 C20 C21 C22 137.2(3) . . . . ?
C41 C20 C21 C26 -43.4(4) . . . . ?
C41 C42 C43 C44 1.6(4) . . . . ?
C42 C41 C46 C45 1.4(4) . . . . ?
C42 C43 C44 C45 0.7(4) . . . . ?
C43 C44 C45 C46 -1.9(5) . . . . ?
C44 C45 C46 C41 0.8(5) . . . . ?
C46 C41 C42 C43 -2.6(4) . . . . ?
N1A C2A C3A C4A 2.0(7) . . . . ?
N1A C2B C3B C4B 0(3) . . . . ?
C1A N1A C2A C3A -177.0(4) . . . . ?
C1A N1A C2B C3B -179.4(12) . . . . ?
C1A N1A C6A C5A 175.2(5) . . . . ?
C1A N1A C6B C5B -179.5(17) . . . . ?
C2A N1A C6A C5A -1.5(10) . . . . ?
C2A C3A C4A C5A -2.3(6) . . . . ?
C2A C3A C4A C7A 174.2(4) . . . . ?
C2B N1A C6B C5B -1(3) . . . . ?
C2B C3B C4B C5B -3(2) . . . . ?
C2B C3B C4B C7B 176.6(17) . . . . ?
C3A C4A C5A C6A 0.7(7) . . . . ?
C3A C4A C7A C8A 174.4(4) . . . . ?
C3B C4B C5B C6B 5(3) . . . . ?
C3B C4B C7B C8B -24(2) . . . . ?
C4A C5A C6A N1A 1.2(10) . . . . ?
C4A C7A C8A C14A 174.5(4) . . . . ?
C4B C5B C6B N1A -3(3) . . . . ?
C4B C7B C8B C14A -176.4(12) . . . . ?
C5A C4A C7A C8A -9.3(6) . . . . ?
C5B C4B C7B C8B 155.9(15) . . . . ?
C6A N1A C2A C3A -0.1(9) . . . . ?
C6B N1A C2B C3B 3(3) . . . . ?
C7A C4A C5A C6A -175.7(5) . . . . ?
C7A C8A C14A C13A -27.6(6) . . . . ?
C7A C8A C14A C15A 155.0(4) . . . . ?
C7B C4B C5B C6B -174.9(18) . . . . ?
C7B C8B C14A C13A 169.0(10) . . . . ?
C7B C8B C14A C15A -20.5(17) . . . . ?
C8A C14A C15A C16A 179.4(3) . . . . ?
C8B C14A C15A C16A -167.5(9) . . . . ?
C10A C11A C12A C13A -173.9(3) . . . . ?
C10A C11A C16A C15A 175.3(3) . . . . ?
C10A C20A C21A C22A -45.7(4) . . . . ?
C10A C20A C21A C26A 137.5(3) . . . . ?
C10A C20A C41A C42A -62.6(4) . . . . ?
C10A C20A C41A C46A 119.1(3) . . . . ?
C10A C31A C32A C33A 176.8(3) . . . . ?
C10A C31A C36A C35A -175.4(3) . . . . ?
C11A C10A C20A C21A -5.3(5) . . . . ?
C11A C10A C20A C41A 174.8(3) . . . . ?
C11A C10A C31A C32A 133.1(3) . . . . ?
C11A C10A C31A C36A -47.1(3) . . . . ?
C11A C12A C13A C14A -1.0(4) . . . . ?
C12A C11A C16A C15A -0.3(4) . . . . ?
C12A C13A C14A C8A -177.9(3) . . . . ?
C12A C13A C14A C8B 173.0(6) . . . . ?
C12A C13A C14A C15A -0.6(5) . . . . ?
C13A C14A C15A C16A 1.8(5) . . . . ?
C14A C15A C16A C11A -1.3(5) . . . . ?
C16A C11A C12A C13A 1.5(4) . . . . ?
C20A C10A C11A C12A -54.1(4) . . . . ?
C20A C10A C11A C16A 130.6(3) . . . . ?
C20A C10A C31A C32A -49.6(4) . . . . ?
C20A C10A C31A C36A 130.3(3) . . . . ?
C20A C21A C22A C23A -176.6(3) . . . . ?
C20A C21A C26A C25A 177.8(3) . . . . ?
C20A C41A C42A C43A -179.1(3) . . . . ?
C20A C41A C46A C45A -178.7(3) . . . . ?
C21A C20A C41A C42A 117.4(3) . . . . ?
C21A C20A C41A C46A -60.9(4) . . . . ?
C21A C22A C23A C24A -0.6(4) . . . . ?
C22A C21A C26A C25A 0.9(4) . . . . ?
C22A C23A C24A C25A 0.0(4) . . . . ?
C23A C24A C25A C26A 1.1(5) . . . . ?
C24A C25A C26A C21A -1.6(5) . . . . ?
C26A C21A C22A C23A 0.2(4) . . . . ?
C31A C10A C11A C12A 123.2(3) . . . . ?
C31A C10A C11A C16A -52.2(3) . . . . ?
C31A C10A C20A C21A 177.7(3) . . . . ?
C31A C10A C20A C41A -2.3(4) . . . . ?
C31A C32A C33A C34A -0.4(5) . . . . ?
C32A C31A C36A C35A 4.4(4) . . . . ?
C32A C33A C34A C35A 2.6(5) . . . . ?
C33A C34A C35A C36A -1.3(5) . . . . ?
C34A C35A C36A C31A -2.3(4) . . . . ?
C36A C31A C32A C33A -3.1(4) . . . . ?
C41A C20A C21A C22A 134.2(3) . . . . ?
C41A C20A C21A C26A -42.5(4) . . . . ?
C41A C42A C43A C44A -1.9(5) . . . . ?
C42A C41A C46A C45A 3.0(5) . . . . ?
C42A C43A C44A C45A 2.5(5) . . . . ?
C43A C44A C45A C46A -0.3(5) . . . . ?
C44A C45A C46A C41A -2.4(5) . . . . ?
C46A C41A C42A C43A -0.8(5) . . . . ?

_shelx_res_file                  
;
    khor3cult.res created by SHELXL-2014/7

TITL khor3CuLT in P21/n #14
REM reset to P21/n #14
CELL 1.54184 11.252458 9.219397 59.13975 90 93.8053 90
ZERR 4 0.000203 0.000135 0.000913 0 0.0014 0
LATT 1
SYMM 0.5-X,0.5+Y,0.5-Z
SFAC C H Cl F N P
UNIT 276 232 8 48 8 8
SADI C3B C2B C4B C3B C5B C4B C6B C5B
SADI C3A C2A C4A C3A C5A C4A C6A C5A
SADI N1A C2B N1A C6B
SADI N1A C6A N1A C2A
RIGU 0.001 0.001 N1A C2B C3B C4B C5B C6B
RIGU 0.001 0.001 N1A C2A C3A C4A C5A C6A

L.S. 10
PLAN  20
SIZE 0.02 0.02 0.2
TEMP -173
CONF
BOND
fmap 2
acta 133
OMIT 0 135
OMIT -2 0 8
OMIT -4 2 5
OMIT 1 0 21
OMIT 2 1 11
OMIT -7 2 61
OMIT 3 2 3
OMIT -5 1 2
OMIT -4 0 4
OMIT 1 8 5
OMIT 6 9 7
OMIT 2 0 28
OMIT -8 1 58
OMIT -2 2 2
OMIT 2 1 15
OMIT -8 2 56
OMIT 2 3 8
OMIT 2 3 16
OMIT -3 3 18
OMIT 0 0 30
OMIT -6 1 8
OMIT -6 1 11
OMIT 1 2 20
OMIT -3 2 2
OMIT 2 0 2
OMIT -4 1 3
OMIT 0 3 2
OMIT -5 0 7
OMIT 3 2 13
OMIT -1 4 22
REM <olex2.extras>
REM <HklSrc "%.\\khor3CuLT.hkl">
REM </olex2.extras>

WGHT    0.066000    8.225000
FVAR       2.67257
CL1   3    0.884124    0.426757    0.152366    11.00000    0.07165    0.04375 =
         0.04889    0.00853    0.01739    0.00159
CL2   3    0.804609    0.135768    0.161695    11.00000    0.05605    0.06065 =
         0.04859    0.01764   -0.00167   -0.01069
C1S   1    0.927087    0.255452    0.164017    11.00000    0.04086    0.04425 =
         0.04175    0.00160    0.00550    0.00457
AFIX  23
H1SA  2    0.993471    0.215141    0.155805    11.00000   -1.20000
H1SB  2    0.954904    0.267056    0.180150    11.00000   -1.20000
AFIX   0

P1    6    0.186540    0.970032    0.194988    11.00000    0.02986    0.03226 =
         0.02634    0.00353    0.00885    0.00252
F1    4    0.127254    0.948740    0.218627    11.00000    0.05604    0.05620 =
         0.03936    0.00868    0.02667    0.00738
F2    4    0.247038    0.991545    0.171668    11.00000    0.05883    0.05816 =
         0.03245    0.01541    0.01985    0.01390
F3    4    0.155914    1.137366    0.195546    11.00000    0.12315    0.04504 =
         0.06518    0.00928    0.03188    0.02233
F4    4    0.307858    1.001676    0.208706    11.00000    0.04206    0.14890 =
         0.05057    0.01332   -0.00024   -0.01109
F5    4    0.218463    0.804226    0.194685    11.00000    0.20045    0.04009 =
         0.04108    0.00981    0.04573    0.02981
F6    4    0.064795    0.941926    0.181312    11.00000    0.05717    0.16431 =
         0.06412    0.02846   -0.01021   -0.05058
P1A   6    0.907508    0.464778    0.227439    11.00000    0.04001    0.04365 =
         0.03813    0.00572    0.01335    0.00770
F1A   4    0.846625    0.365172    0.245531    11.00000    0.06104    0.04364 =
         0.04155    0.00462    0.01719    0.00176
F2A   4    0.970508    0.563693    0.209643    11.00000    0.06562    0.06901 =
         0.07732    0.02776    0.04286    0.01783
F3A   4    0.833576    0.600757    0.235529    11.00000    0.09688    0.04732 =
         0.09631    0.02188    0.06332    0.02501
F4A   4    1.011136    0.501918    0.246274    11.00000    0.07075    0.09257 =
         0.06746   -0.01606    0.00215   -0.02125
F5A   4    0.984125    0.330961    0.219718    11.00000    0.05478    0.05517 =
         0.05706    0.00148    0.01522    0.01857
F6A   4    0.805384    0.427241    0.208905    11.00000    0.04256    0.13281 =
         0.04786    0.00913    0.00307    0.01046
N1    5    0.775518    0.943625    0.210732    11.00000    0.02577    0.03807 =
         0.02541   -0.00338    0.00539   -0.00618
C1    1    0.854485    1.013905    0.228423    11.00000    0.03229    0.05717 =
         0.03894   -0.01590    0.00067   -0.01300
AFIX 137
H1A   2    0.813266    1.096802    0.234711    11.00000   -1.50000
H1B   2    0.927083    1.047551    0.221782    11.00000   -1.50000
H1C   2    0.875514    0.944003    0.240517    11.00000   -1.50000
AFIX   0
C2    1    0.820617    0.838506    0.198036    11.00000    0.02486    0.03908 =
         0.03014   -0.00003    0.00420   -0.00209
AFIX  43
H2    2    0.901540    0.810305    0.200696    11.00000   -1.20000
AFIX   0
C3    1    0.750221    0.771781    0.181251    11.00000    0.03167    0.03244 =
         0.03167   -0.00352    0.00588    0.00132
AFIX  43
H3    2    0.782951    0.697685    0.172390    11.00000   -1.20000
AFIX   0
C4    1    0.630839    0.811761    0.177061    11.00000    0.02889    0.02650 =
         0.02174    0.00082    0.00540   -0.00492
C5    1    0.587228    0.920873    0.190785    11.00000    0.02597    0.03252 =
         0.02833   -0.00330    0.00324   -0.00190
AFIX  43
H5    2    0.506448    0.950672    0.188639    11.00000   -1.20000
AFIX   0
C6    1    0.660868    0.984686    0.207297    11.00000    0.03310    0.03689 =
         0.02810   -0.00630    0.00705   -0.00259
AFIX  43
H6    2    0.630597    1.058961    0.216451    11.00000   -1.20000
AFIX   0
C7    1    0.557480    0.739124    0.159266    11.00000    0.03268    0.02736 =
         0.02170   -0.00170    0.00544   -0.00017
AFIX  43
H7    2    0.597064    0.689358    0.147876    11.00000   -1.20000
AFIX   0
C8    1    0.439053    0.737523    0.157831    11.00000    0.03196    0.02291 =
         0.02091   -0.00085    0.00397   -0.00150
AFIX  43
H8    2    0.400068    0.787172    0.169312    11.00000   -1.20000
AFIX   0
C10   1    0.136721    0.446198    0.089505    11.00000    0.02670    0.02662 =
         0.02414   -0.00271    0.00400    0.00061
C11   1    0.215083    0.525814    0.106727    11.00000    0.02984    0.02401 =
         0.02257    0.00055    0.00180   -0.00070
C12   1    0.171547    0.568710    0.127220    11.00000    0.02961    0.03419 =
         0.02748   -0.00327    0.00487   -0.00502
AFIX  43
H12   2    0.091126    0.548627    0.130094    11.00000   -1.20000
AFIX   0
C13   1    0.244213    0.640311    0.143449    11.00000    0.03215    0.03325 =
         0.02074   -0.00259    0.00706   -0.00304
AFIX  43
H13   2    0.212098    0.672369    0.157040    11.00000   -1.20000
AFIX   0
C14   1    0.363659    0.665806    0.140075    11.00000    0.03247    0.02204 =
         0.01942   -0.00039    0.00288   -0.00008
C15   1    0.407832    0.621649    0.119538    11.00000    0.02967    0.02408 =
         0.02418    0.00017    0.00420   -0.00101
AFIX  43
H15   2    0.489027    0.638478    0.116883    11.00000   -1.20000
AFIX   0
C16   1    0.334513    0.554105    0.103188    11.00000    0.03533    0.02714 =
         0.01851   -0.00186    0.00453    0.00219
AFIX  43
H16   2    0.365594    0.526294    0.089283    11.00000   -1.20000
AFIX   0
C20   1    0.116567    0.494564    0.067959    11.00000    0.02745    0.02455 =
         0.02632   -0.00036    0.00292    0.00237
C21   1    0.158882    0.640280    0.060607    11.00000    0.02979    0.02755 =
         0.02623    0.00182   -0.00172    0.00104
C22   1    0.144473    0.764601    0.073410    11.00000    0.05235    0.02788 =
         0.02867    0.00117    0.00633    0.00482
AFIX  43
H22   2    0.102620    0.759266    0.086818    11.00000   -1.20000
AFIX   0
C23   1    0.190571    0.896582    0.066827    11.00000    0.06762    0.02689 =
         0.04029   -0.00478    0.00241    0.00156
AFIX  43
H23   2    0.181029    0.980462    0.075859    11.00000   -1.20000
AFIX   0
C24   1    0.250411    0.906575    0.047154    11.00000    0.05276    0.02913 =
         0.04203    0.00514   -0.00031   -0.00576
AFIX  43
H24   2    0.283203    0.996528    0.042810    11.00000   -1.20000
AFIX   0
C25   1    0.262018    0.784263    0.033870    11.00000    0.03371    0.03376 =
         0.03063    0.00519   -0.00008   -0.00097
AFIX  43
H25   2    0.301841    0.790478    0.020233    11.00000   -1.20000
AFIX   0
C26   1    0.215669    0.653171    0.040453    11.00000    0.02921    0.02801 =
         0.02577    0.00118   -0.00349    0.00147
AFIX  43
H26   2    0.222639    0.570358    0.031074    11.00000   -1.20000
AFIX   0
C31   1    0.087491    0.307901    0.097968    11.00000    0.02944    0.02863 =
         0.01814   -0.00200    0.00426    0.00074
C32   1    0.161210    0.217548    0.111860    11.00000    0.03239    0.03170 =
         0.02767   -0.00035   -0.00054   -0.00290
AFIX  43
H32   2    0.240652    0.246566    0.116042    11.00000   -1.20000
AFIX   0
C33   1    0.119108    0.085691    0.119587    11.00000    0.04564    0.03307 =
         0.03005    0.00602   -0.00070    0.00287
AFIX  43
H33   2    0.170445    0.024261    0.128682    11.00000   -1.20000
AFIX   0
C34   1    0.002037    0.043720    0.114018    11.00000    0.04057    0.03277 =
         0.03313    0.00310    0.00761   -0.00821
AFIX  43
H34   2   -0.027002   -0.046013    0.119304    11.00000   -1.20000
AFIX   0
C35   1   -0.071605    0.133983    0.100707    11.00000    0.03055    0.03828 =
         0.02869    0.00018    0.00792   -0.00476
AFIX  43
H35   2   -0.151841    0.106296    0.096978    11.00000   -1.20000
AFIX   0
C36   1   -0.029609    0.264302    0.092757    11.00000    0.02786    0.03138 =
         0.02313   -0.00170    0.00523    0.00281
AFIX  43
H36   2   -0.081450    0.324854    0.083613    11.00000   -1.20000
AFIX   0
C41   1    0.055527    0.403566    0.049758    11.00000    0.02546    0.03022 =
         0.02213    0.00251    0.00341   -0.00359
C42   1    0.087164    0.259486    0.046707    11.00000    0.02862    0.03324 =
         0.02207    0.00067    0.00440   -0.00270
AFIX  43
H42   2    0.149717    0.218456    0.056220    11.00000   -1.20000
AFIX   0
C43   1    0.029418    0.174589    0.030098    11.00000    0.03144    0.03947 =
         0.02785   -0.00845    0.00936   -0.00795
AFIX  43
H43   2    0.051014    0.075657    0.028535    11.00000   -1.20000
AFIX   0
C44   1   -0.059746    0.234029    0.015789    11.00000    0.03314    0.05301 =
         0.02457   -0.00662    0.00581   -0.01480
AFIX  43
H44   2   -0.100376    0.176096    0.004460    11.00000   -1.20000
AFIX   0
C45   1   -0.089179    0.378227    0.018111    11.00000    0.02945    0.05739 =
         0.02647    0.00923   -0.00139   -0.00768
AFIX  43
H45   2   -0.148749    0.420156    0.008009    11.00000   -1.20000
AFIX   0
C46   1   -0.032957    0.462718    0.034992    11.00000    0.03007    0.03885 =
         0.03162    0.00741   -0.00039   -0.00271
AFIX  43
H46   2   -0.054944    0.561565    0.036493    11.00000   -1.20000
AFIX   0

N1A   5    0.341852    0.603733    0.228527    11.00000    0.03543    0.02657 =
         0.02270    0.00144    0.00229    0.00075
C1A   1    0.291812    0.695263    0.246058    11.00000    0.06957    0.04252 =
         0.02317   -0.00581    0.01021    0.01280
AFIX 137
H1AA  2    0.349766    0.703660    0.259111    11.00000   -1.50000
H1AB  2    0.218463    0.650942    0.250871    11.00000   -1.50000
H1AC  2    0.274006    0.791919    0.239822    11.00000   -1.50000
AFIX   0
PART 1
C2A   1    0.457583    0.616448    0.225503    10.75000    0.03454    0.02083 =
         0.02227    0.00072    0.00097    0.00024
AFIX  43
H2A   2    0.505224    0.679486    0.235030    10.75000   -1.20000
AFIX   0
PART 0
PART 2
C2B   1    0.457952    0.591152    0.221290    10.25000    0.03646    0.03636 =
         0.03302   -0.00841    0.00517   -0.00286
AFIX  43
H2B   2    0.520275    0.648252    0.228306    10.25000   -1.20000
AFIX   0
PART 0
PART 1
C3A   1    0.509133    0.539712    0.208802    10.75000    0.02966    0.02209 =
         0.02367   -0.00019    0.00087   -0.00242
AFIX  43
H3A   2    0.592344    0.547854    0.207232    10.75000   -1.20000
AFIX   0
PART 0
PART 2
C3B   1    0.482070    0.497314    0.204212    10.25000    0.03643    0.03497 =
         0.03292   -0.00798    0.00729   -0.00500
AFIX  43
H3B   2    0.560531    0.489294    0.199321    10.25000   -1.20000
AFIX   0
PART 0
PART 1
C4A   1    0.440277    0.449797    0.194102    10.75000    0.02724    0.02087 =
         0.02164    0.00046    0.00304   -0.00215
PART 0
PART 2
C4B   1    0.391375    0.415174    0.194284    10.25000    0.03628    0.03148 =
         0.02715   -0.00262    0.00597   -0.00403
PART 0
PART 1
C5A   1    0.319054    0.438553    0.197865    10.75000    0.02868    0.03392 =
         0.02963   -0.00789    0.00535   -0.00425
AFIX  43
H5A   2    0.268839    0.377882    0.188416    10.75000   -1.20000
AFIX   0
PART 0
PART 2
C5B   1    0.281293    0.424929    0.202763    10.25000    0.03669    0.03440 =
         0.03055   -0.00556    0.00754   -0.00512
AFIX  43
H5B   2    0.220262    0.362075    0.196721    10.25000   -1.20000
AFIX   0
PART 0
PART 1
C6A   1    0.272527    0.514674    0.215116    10.75000    0.03117    0.03205 =
         0.02825   -0.00398    0.00646   -0.00191
AFIX  43
H6A   2    0.190482    0.504754    0.217690    10.75000   -1.20000
AFIX   0
PART 0
PART 2
C6B   1    0.254494    0.518678    0.219207    10.25000    0.03703    0.03805 =
         0.03207   -0.00823    0.00649   -0.00393
AFIX  43
H6B   2    0.175881    0.524501    0.224085    10.25000   -1.20000
AFIX   0
PART 0
PART 1
C7A   1    0.493251    0.378682    0.174973    10.75000    0.02481    0.02367 =
         0.02512   -0.00237    0.00384   -0.00210
AFIX  43
H7A   2    0.573049    0.402862    0.172196    10.75000   -1.20000
AFIX   0
PART 0
PART 2
C7B   1    0.409075    0.317754    0.174967    10.25000    0.03883    0.03194 =
         0.04244   -0.00527    0.00416   -0.00550
AFIX  43
H7B   2    0.356490    0.237881    0.172477    10.25000   -1.20000
AFIX   0
PART 0
PART 1
C8A   1    0.437096    0.282398    0.161207    10.75000    0.02651    0.01967 =
         0.02668   -0.00257    0.00283    0.00370
AFIX  43
H8A   2    0.359935    0.251617    0.164752    10.75000   -1.20000
AFIX   0
PART 0
PART 2
C8B   1    0.494996    0.336594    0.160929    10.25000    0.03227    0.03311 =
         0.02754   -0.00234   -0.00110   -0.01958
AFIX  43
H8B   2    0.554065    0.410119    0.162628    10.25000   -1.20000
AFIX   0
PART 0
C10A  1    0.607639   -0.005802    0.082839    11.00000    0.02486    0.02850 =
         0.02519   -0.00322    0.00449   -0.00459
C11A  1    0.562856    0.079758    0.101996    11.00000    0.02422    0.02299 =
         0.02306    0.00079   -0.00026    0.00334
C12A  1    0.606792    0.216549    0.108106    11.00000    0.02718    0.02567 =
         0.03034    0.00008   -0.00128    0.00182
AFIX  43
H12A  2    0.662191    0.262962    0.099055    11.00000   -1.20000
AFIX   0
C13A  1    0.570082    0.285722    0.127384    11.00000    0.04049    0.02657 =
         0.04030   -0.01141   -0.00959    0.00882
AFIX  43
H13A  2    0.601743    0.378279    0.131488    11.00000   -1.20000
AFIX   0
C14A  1    0.486988    0.220441    0.140805    11.00000    0.04556    0.04325 =
         0.02302   -0.00033    0.00139    0.02435
C15A  1    0.441769    0.086399    0.134252    11.00000    0.04582    0.03260 =
         0.03024    0.00750    0.01448    0.01437
AFIX  43
H15A  2    0.383678    0.041733    0.142896    11.00000   -1.20000
AFIX   0
C16A  1    0.479410    0.016137    0.115380    11.00000    0.03411    0.02771 =
         0.02862    0.00288    0.00809    0.00285
AFIX  43
H16A  2    0.448080   -0.076848    0.111443    11.00000   -1.20000
AFIX   0
C20A  1    0.612420    0.042937    0.061493    11.00000    0.02586    0.02393 =
         0.02713   -0.00067    0.00424   -0.00306
C21A  1    0.564206    0.185677    0.053458    11.00000    0.02888    0.02450 =
         0.02658   -0.00327    0.00292   -0.00103
C22A  1    0.452554    0.236352    0.058519    11.00000    0.02810    0.02666 =
         0.01924   -0.00280    0.00419   -0.00109
AFIX  43
H22A  2    0.405351    0.181461    0.068146    11.00000   -1.20000
AFIX   0
C23A  1    0.410101    0.366512    0.049563    11.00000    0.02924    0.03218 =
         0.02334   -0.00447   -0.00055    0.00411
AFIX  43
H23A  2    0.333417    0.399635    0.053003    11.00000   -1.20000
AFIX   0
C24A  1    0.477633    0.449218    0.035669    11.00000    0.03905    0.02896 =
         0.02817    0.00282   -0.00060    0.00053
AFIX  43
H24A  2    0.447562    0.538401    0.029618    11.00000   -1.20000
AFIX   0
C25A  1    0.588951    0.400987    0.030690    11.00000    0.04259    0.03279 =
         0.03300    0.00409    0.01149   -0.00526
AFIX  43
H25A  2    0.636430    0.457885    0.021384    11.00000   -1.20000
AFIX   0
C26A  1    0.631465    0.270184    0.039207    11.00000    0.02869    0.03212 =
         0.03728   -0.00351    0.01325   -0.00162
AFIX  43
H26A  2    0.707414    0.236742    0.035375    11.00000   -1.20000
AFIX   0
C31A  1    0.654067   -0.153862    0.089674    11.00000    0.03099    0.02287 =
         0.02524   -0.00072    0.00947   -0.00489
C32A  1    0.622416   -0.279012    0.077338    11.00000    0.04056    0.02684 =
         0.02654   -0.00314    0.00634   -0.00400
AFIX  43
H32A  2    0.566696   -0.273141    0.064580    11.00000   -1.20000
AFIX   0
C33A  1    0.672151   -0.411471    0.083685    11.00000    0.05001    0.02820 =
         0.03278   -0.00569    0.00878   -0.00062
AFIX  43
H33A  2    0.649764   -0.496074    0.075277    11.00000   -1.20000
AFIX   0
C34A  1    0.753323   -0.422035    0.101960    11.00000    0.04266    0.02112 =
         0.04370    0.00228    0.01338    0.00708
AFIX  43
H34A  2    0.789407   -0.512669    0.105804    11.00000   -1.20000
AFIX   0
C35A  1    0.782869   -0.297884    0.114987    11.00000    0.03151    0.03002 =
         0.03512    0.00354    0.00505    0.00013
AFIX  43
H35A  2    0.837805   -0.304615    0.127853    11.00000   -1.20000
AFIX   0
C36A  1    0.731630   -0.166426    0.108971    11.00000    0.03005    0.02143 =
         0.02902   -0.00130    0.00880   -0.00271
AFIX  43
H36A  2    0.749375   -0.083357    0.118082    11.00000   -1.20000
AFIX   0
C41A  1    0.668130   -0.044806    0.043553    11.00000    0.03646    0.02630 =
         0.02439    0.00014    0.01006   -0.00121
C42A  1    0.787990   -0.082575    0.045120    11.00000    0.03376    0.03107 =
         0.03208    0.00151    0.00923    0.00019
AFIX  43
H42A  2    0.837548   -0.053965    0.057979    11.00000   -1.20000
AFIX   0
C43A  1    0.835281   -0.161862    0.027963    11.00000    0.03928    0.02937 =
         0.05357    0.00040    0.02372    0.00286
AFIX  43
H43A  2    0.917742   -0.184940    0.028880    11.00000   -1.20000
AFIX   0
C44A  1    0.763461   -0.207310    0.009616    11.00000    0.06146    0.03077 =
         0.03750   -0.00595    0.02912   -0.00216
AFIX  43
H44A  2    0.795777   -0.264910   -0.001799    11.00000   -1.20000
AFIX   0
C45A  1    0.645028   -0.169655    0.007737    11.00000    0.06577    0.03196 =
         0.02359   -0.00247    0.00763   -0.00277
AFIX  43
H45A  2    0.595824   -0.200912   -0.005010    11.00000   -1.20000
AFIX   0
C46A  1    0.597179   -0.086263    0.024374    11.00000    0.04033    0.03402 =
         0.03031   -0.00102    0.00562    0.00338
AFIX  43
H46A  2    0.516050   -0.057270    0.022733    11.00000   -1.20000
AFIX   0
HKLF 4

REM  khor3CuLT in P21/n #14
REM R1 =  0.0623 for    9143 Fo > 4sig(Fo)  and  0.0744 for all   10976 data
REM    849 parameters refined using     86 restraints

END

WGHT      0.0654      7.9201

REM Highest difference peak  0.949,  deepest hole -0.711,  1-sigma level  0.061
Q1    1   0.3045  0.8862  0.2026  11.00000  0.05    0.95
Q2    1   0.8050  0.2458  0.1615  11.00000  0.05    0.92
Q3    1   0.9682  0.4535  0.1632  11.00000  0.05    0.90
Q4    1   0.2456  1.1152  0.2018  11.00000  0.05    0.76
Q5    1   0.0794  1.0603  0.1906  11.00000  0.05    0.63
Q6    1   0.1155  0.8288  0.1897  11.00000  0.05    0.63
Q7    1   0.9374  0.5337  0.2403  11.00000  0.05    0.49
Q8    1   0.2356  0.7760  0.1916  11.00000  0.05    0.37
Q9    1   0.9989  0.6307  0.2237  11.00000  0.05    0.36
Q10   1   0.6926 -0.3229  0.0814  11.00000  0.05    0.34
Q11   1   1.0242  0.7198  0.2701  11.00000  0.05    0.34
Q12   1   0.6412 -0.0633  0.0722  11.00000  0.05    0.31
Q13   1   0.5942  0.0807  0.0792  11.00000  0.05    0.31
Q14   1   0.4997  0.1363  0.1397  11.00000  0.05    0.30
Q15   1   0.5461  0.2751  0.1413  11.00000  0.05    0.30
Q16   1   0.7604  0.5579  0.2250  11.00000  0.05    0.27
Q17   1   0.8309  0.4954  0.2180  11.00000  0.05    0.27
Q18   1   0.3572  0.7559  0.2453  11.00000  0.05    0.26
Q19   1   0.7992  0.4622  0.1984  11.00000  0.05    0.24
Q20   1   0.7240 -0.1579  0.0961  11.00000  0.05    0.24
;
_shelx_res_checksum              38288
_olex2_date_sample_data_collection 2018-11-06
_olex2_submission_special_instructions 'No special instructions were received'
_oxdiff_exptl_absorpt_empirical_details 
;
Empirical correction (ABSPACK) includes:
- Absorption correction using spherical harmonics
- Frame scaling
;
_oxdiff_exptl_absorpt_empirical_full_max 1.558
_oxdiff_exptl_absorpt_empirical_full_min 0.671
_exptl_crystal_recrystallization_method 'Re-crystallisation from solvent'
_exptl_crystal_preparation       Luminescent
####################################################################### 
# 
# This file contains crystal structure data downloaded from the 
# Cambridge Structural Database (CSD) hosted by the Cambridge 
# Crystallographic Data Centre (CCDC).
# 
# Full information about CCDC data access policies and citation 
# guidelines are available at http://www.ccdc.cam.ac.uk/access/V1 
# 
# Audit and citation data items may have been added by the CCDC. 
# Please retain this information to preserve the provenance of 
# this file and to allow appropriate attribution of the data. 
# 
#######################################################################

data_khor2a
_database_code_depnum_ccdc_archive 'CCDC 1917741'
loop_
_audit_author_name
_audit_author_address
'Michidmaa Khorloo'
;Hong Kong University of Science and Technology 
Hong Kong
;
_audit_update_record             
;
2019-05-22 deposited with the CCDC.	2019-12-11 downloaded from the CCDC.
;
_audit_creation_date             2018-11-16
_audit_creation_method           
;
Olex2 1.2
(compiled 2017.08.10 svn.r3458 for OlexSys, GUI svn.r5381)
;
_shelx_SHELXL_version_number     2014/7
_chemical_name_common            TPE-Py
_chemical_name_systematic        TPE-EP-Y
_chemical_formula_moiety         'F6 P, C34 H28 N'
_chemical_formula_sum            'C34 H28 F6 N P'
_chemical_formula_weight         595.54
_chemical_melting_point          ?
loop_
_atom_type_symbol
_atom_type_description
_atom_type_scat_dispersion_real
_atom_type_scat_dispersion_imag
_atom_type_scat_source
C C 0.0181 0.0091 'International Tables Vol C Tables 4.2.6.8 and 6.1.1.4'
H H 0.0000 0.0000 'International Tables Vol C Tables 4.2.6.8 and 6.1.1.4'
F F 0.0727 0.0534 'International Tables Vol C Tables 4.2.6.8 and 6.1.1.4'
N N 0.0311 0.0180 'International Tables Vol C Tables 4.2.6.8 and 6.1.1.4'
P P 0.2955 0.4335 'International Tables Vol C Tables 4.2.6.8 and 6.1.1.4'

_shelx_space_group_comment       
;
The symmetry employed for this shelxl refinement is uniquely defined
by the following loop, which should always be used as a source of
symmetry information in preference to the above space-group names.
They are only intended as comments.
;
_space_group_crystal_system      monoclinic
_space_group_IT_number           14
_space_group_name_H-M_alt        'P 1 21/c 1'
_space_group_name_Hall           '-P 2ybc'
loop_
_space_group_symop_operation_xyz
'x, y, z'
'-x, y+1/2, -z+1/2'
'-x, -y, -z'
'x, -y-1/2, z-1/2'

_cell_length_a                   24.8939(7)
_cell_length_b                   9.1783(2)
_cell_length_c                   12.5794(3)
_cell_angle_alpha                90
_cell_angle_beta                 98.168(3)
_cell_angle_gamma                90
_cell_volume                     2845.01(13)
_cell_formula_units_Z            4
_cell_measurement_reflns_used    6010
_cell_measurement_temperature    100.01(10)
_cell_measurement_theta_max      73.6250
_cell_measurement_theta_min      5.1320
_shelx_estimated_absorpt_T_max   0.972
_shelx_estimated_absorpt_T_min   0.764
_exptl_absorpt_coefficient_mu    1.422
_exptl_absorpt_correction_T_max  1.00000
_exptl_absorpt_correction_T_min  0.84224
_exptl_absorpt_correction_type   multi-scan
_exptl_absorpt_process_details   
;
CrysAlisPro 1.171.39.46 (Rigaku Oxford Diffraction, 2018)
Empirical absorption correction using spherical harmonics,
 implemented in SCALE3 ABSPACK scaling algorithm.
;
_exptl_absorpt_special_details   ?
_exptl_crystal_colour            yellow
_exptl_crystal_colour_primary    yellow
_exptl_crystal_density_diffrn    1.390
_exptl_crystal_density_meas      ?
_exptl_crystal_density_method    ?
_exptl_crystal_description       plate
_exptl_crystal_F_000             1232
_exptl_crystal_size_max          0.2
_exptl_crystal_size_mid          0.08
_exptl_crystal_size_min          0.02
_exptl_transmission_factor_max   ?
_exptl_transmission_factor_min   ?
_diffrn_reflns_av_R_equivalents  0.0309
_diffrn_reflns_av_unetI/netI     0.0300
_diffrn_reflns_Laue_measured_fraction_full 0.914
_diffrn_reflns_Laue_measured_fraction_max 0.915
_diffrn_reflns_limit_h_max       28
_diffrn_reflns_limit_h_min       -29
_diffrn_reflns_limit_k_max       10
_diffrn_reflns_limit_k_min       -10
_diffrn_reflns_limit_l_max       13
_diffrn_reflns_limit_l_min       -15
_diffrn_reflns_number            14173
_diffrn_reflns_point_group_measured_fraction_full 0.914
_diffrn_reflns_point_group_measured_fraction_max 0.915
_diffrn_reflns_theta_full        66.500
_diffrn_reflns_theta_max         67.499
_diffrn_reflns_theta_min         5.386
_diffrn_ambient_environment      N~2~
_diffrn_ambient_temperature      100.01(10)
_diffrn_detector                 'CCD plate'
_diffrn_detector_area_resol_mean 10.3577
_diffrn_detector_type            Atlas
_diffrn_measured_fraction_theta_full 0.914
_diffrn_measured_fraction_theta_max 0.915
_diffrn_measurement_details      
;
List of Runs (angles in degrees, time in seconds):

  # Type    Start    End  Width  t~exp~   \w     \q     \k     \f   Frames
#--------------------------------------------------------------------------
  1  \w     82.00 138.00   1.00   20.00    --  106.99 -30.00 -60.00   56
  2  \w   -109.00 -14.00   1.00    8.00    --  -40.57 -37.00   0.00   95
  3  \w    -91.00  -2.00   1.00    8.00    --  -40.57 125.00-120.00   89
  4  \w    -67.00  36.00   1.00    8.00    --  -40.57  37.00-180.00  103
  5  \w     78.00 158.00   1.00   20.00    --  106.99  61.00 -90.00   80
  6  \w     48.00 117.00   1.00   20.00    --  106.99-125.00 -30.00   69
  7  \w     31.00 138.00   1.00   20.00    --  106.99 -30.00  90.00  107
  8  \w     32.00 117.00   1.00   20.00    --  106.99-125.00 120.00   85
  9  \w     94.00 173.00   1.00   20.00    --  106.99 125.00  90.00   79
 10  \w     29.00  67.00   1.00   20.00    --  106.99 -30.00 -60.00   38
 11  \w     96.00 171.00   1.00   20.00    --  106.99 125.00 150.00   75
 12  \w     28.00 141.00   1.00   20.00    --  106.99 -77.00 120.00  113
;
_diffrn_measurement_device       'kappa diffractometer'
_diffrn_measurement_device_type  'SuperNova, Dual, Cu at zero, Atlas'
_diffrn_measurement_method       '\w scans'
_diffrn_orient_matrix_type       
'CrysAlisPro convention (1999,Acta A55,543-557)'
_diffrn_orient_matrix_UB_11      -0.0309900000
_diffrn_orient_matrix_UB_12      -0.1428328000
_diffrn_orient_matrix_UB_13      -0.0298507000
_diffrn_orient_matrix_UB_21      -0.0530776000
_diffrn_orient_matrix_UB_22      0.0726909000
_diffrn_orient_matrix_UB_23      0.0221994000
_diffrn_orient_matrix_UB_31      -0.0114693000
_diffrn_orient_matrix_UB_32      0.0498615000
_diffrn_orient_matrix_UB_33      -0.1179998000
_diffrn_radiation_monochromator  mirror
_diffrn_radiation_probe          x-ray
_diffrn_radiation_type           CuK\a
_diffrn_radiation_wavelength     1.54184
_diffrn_source                   'micro-focus sealed X-ray tube'
_diffrn_source_current           0.80
_diffrn_source_power             0.040
_diffrn_source_target            Cu
_diffrn_source_type              'SuperNova (Cu) X-ray Source'
_diffrn_source_voltage           50
_reflns_Friedel_coverage         0.000
_reflns_Friedel_fraction_full    .
_reflns_Friedel_fraction_max     .
_reflns_number_gt                4216
_reflns_number_total             4687
_reflns_odcompleteness_completeness 99.72
_reflns_odcompleteness_iscentric 1
_reflns_odcompleteness_theta     66.97
_reflns_special_details          
;
 Reflections were merged by SHELXL according to the crystal
 class for the calculation of statistics and refinement.
 
 _reflns_Friedel_fraction is defined as the number of unique
 Friedel pairs measured divided by the number that would be
 possible theoretically, ignoring centric projections and
 systematic absences.
;
_reflns_threshold_expression     'I > 2\s(I)'
_computing_cell_refinement       'CrysAlisPro 1.171.39.46 (Rigaku OD, 2018)'
_computing_data_collection       'CrysAlisPro 1.171.39.46 (Rigaku OD, 2018)'
_computing_data_reduction        'CrysAlisPro 1.171.39.46 (Rigaku OD, 2018)'
_computing_molecular_graphics    'Olex2 (Dolomanov et al., 2009)'
_computing_publication_material  'Olex2 (Dolomanov et al., 2009)'
_computing_structure_refinement  'ShelXL (Sheldrick, 2015)'
_computing_structure_solution    'olex2.solve (Bourhis et al., 2015)'
_refine_diff_density_max         0.949
_refine_diff_density_min         -0.426
_refine_diff_density_rms         0.103
_refine_ls_extinction_coef       .
_refine_ls_extinction_method     none
_refine_ls_goodness_of_fit_ref   1.019
_refine_ls_hydrogen_treatment    constr
_refine_ls_matrix_type           full
_refine_ls_number_parameters     389
_refine_ls_number_reflns         4687
_refine_ls_number_restraints     6
_refine_ls_R_factor_all          0.0932
_refine_ls_R_factor_gt           0.0869
_refine_ls_restrained_S_all      1.019
_refine_ls_shift/su_max          0.000
_refine_ls_shift/su_mean         0.000
_refine_ls_structure_factor_coef Fsqd
_refine_ls_weighting_details     
'w=1/[\s^2^(Fo^2^)+(0.0980P)^2^+11.2920P] where P=(Fo^2^+2Fc^2^)/3'
_refine_ls_weighting_scheme      calc
_refine_ls_wR_factor_gt          0.2128
_refine_ls_wR_factor_ref         0.2163
_refine_special_details          ?
_olex2_refinement_description    
;
1. Fixed Uiso
 At 1.2 times of:
  All C(H) groups
 At 1.5 times of:
  All C(H,H,H) groups
2. Uiso/Uaniso restraints and constraints
Uanis(P1A) \\sim Ueq: with sigma of 0.005 and sigma for terminal atoms of 0.003
3. Others
 Fixed Sof: P1(0.9) P1A(0.1)
4.a Aromatic/amide H refined with riding coordinates:
 C2(H2), C3(H3), C5(H5), C6(H6), C7(H7), C8(H8), C12(H12), C13(H13), C15(H15),
 C16(H16), C22(H22), C23(H23), C24(H24), C25(H25), C26(H26), C32(H32), C33(H33),
  C34(H34), C35(H35), C36(H36), C42(H42), C43(H43), C44(H44), C45(H45), C46(H46)
4.b Idealised Me refined as rotating group:
 C1(H1A,H1B,H1C)
;
_atom_sites_solution_hydrogens   geom
_atom_sites_solution_primary     iterative
_atom_sites_solution_secondary   ?
loop_
_atom_site_label
_atom_site_type_symbol
_atom_site_fract_x
_atom_site_fract_y
_atom_site_fract_z
_atom_site_U_iso_or_equiv
_atom_site_adp_type
_atom_site_occupancy
_atom_site_site_symmetry_order
_atom_site_calc_flag
_atom_site_refinement_flags_posn
_atom_site_refinement_flags_adp
_atom_site_refinement_flags_occupancy
_atom_site_disorder_assembly
_atom_site_disorder_group
P1 P 0.08139(14) 0.2129(3) 0.1701(2) 0.0226(6) Uani 0.9 1 d . . P A 1
P1A P 0.0814(11) 0.242(3) 0.186(2) 0.018(5) Uani 0.1 1 d . U P . .
F1 F 0.12983(12) 0.0994(3) 0.1914(2) 0.0465(7) Uani 1 1 d . . . A 1
F2 F 0.03265(11) 0.3304(3) 0.1497(3) 0.0479(8) Uani 1 1 d . . . A 1
F3 F 0.07791(13) 0.1904(4) 0.0438(2) 0.0495(8) Uani 1 1 d . . . A 1
F4 F 0.12495(11) 0.3431(3) 0.1641(3) 0.0466(7) Uani 1 1 d . . . A 1
F5 F 0.08532(11) 0.2401(4) 0.2973(2) 0.0439(7) Uani 1 1 d . . . A 1
F6 F 0.03861(12) 0.0869(3) 0.1784(2) 0.0439(7) Uani 1 1 d . . . A 1
N1 N 0.05965(14) 0.7848(4) 0.5407(3) 0.0306(8) Uani 1 1 d . . . . .
C1 C 0.0267(2) 0.7979(6) 0.6291(4) 0.0413(12) Uani 1 1 d . . . . .
H1A H -0.0119 0.7913 0.6000 0.062 Uiso 1 1 calc GR . . . .
H1B H 0.0339 0.8920 0.6651 0.062 Uiso 1 1 calc GR . . . .
H1C H 0.0361 0.7190 0.6809 0.062 Uiso 1 1 calc GR . . . .
C2 C 0.06888(17) 0.6535(5) 0.5000(4) 0.0327(10) Uani 1 1 d . . . . .
H2 H 0.0544 0.5692 0.5294 0.039 Uiso 1 1 calc R . . . .
C3 C 0.09889(18) 0.6385(5) 0.4166(4) 0.0322(10) Uani 1 1 d . . . . .
H3 H 0.1049 0.5446 0.3889 0.039 Uiso 1 1 calc R . . . .
C4 C 0.12034(16) 0.7617(5) 0.3731(3) 0.0293(9) Uani 1 1 d . . . . .
C5 C 0.10845(18) 0.8964(5) 0.4153(4) 0.0327(10) Uani 1 1 d . . . . .
H5 H 0.1213 0.9831 0.3861 0.039 Uiso 1 1 calc R . . . .
C6 C 0.07861(18) 0.9053(5) 0.4980(4) 0.0334(10) Uani 1 1 d . . . . .
H6 H 0.0711 0.9981 0.5260 0.040 Uiso 1 1 calc R . . . .
C7 C 0.15523(17) 0.7585(5) 0.2882(3) 0.0291(9) Uani 1 1 d . . . . .
H7 H 0.1594 0.8453 0.2490 0.035 Uiso 1 1 calc R . . . .
C8 C 0.18115(17) 0.6390(5) 0.2641(3) 0.0304(9) Uani 1 1 d . . . . .
H8 H 0.1745 0.5524 0.3014 0.036 Uiso 1 1 calc R . . . .
C10 C 0.33304(16) 0.5789(4) -0.0406(3) 0.0240(8) Uani 1 1 d . . . . .
C11 C 0.29371(16) 0.5971(5) 0.0380(3) 0.0251(8) Uani 1 1 d . . . . .
C12 C 0.25902(17) 0.7174(5) 0.0315(3) 0.0279(9) Uani 1 1 d . . . . .
H12 H 0.2606 0.7890 -0.0225 0.034 Uiso 1 1 calc R . . . .
C13 C 0.22202(17) 0.7325(5) 0.1043(3) 0.0273(9) Uani 1 1 d . . . . .
H13 H 0.1984 0.8143 0.0991 0.033 Uiso 1 1 calc R . . . .
C14 C 0.21921(17) 0.6287(5) 0.1851(3) 0.0293(9) Uani 1 1 d . . . . .
C15 C 0.25443(18) 0.5112(5) 0.1924(3) 0.0305(9) Uani 1 1 d . . . . .
H15 H 0.2534 0.4405 0.2473 0.037 Uiso 1 1 calc R . . . .
C16 C 0.29139(18) 0.4962(5) 0.1199(3) 0.0291(9) Uani 1 1 d . . . . .
H16 H 0.3155 0.4155 0.1264 0.035 Uiso 1 1 calc R . . . .
C20 C 0.33878(16) 0.4497(5) -0.0898(3) 0.0261(9) Uani 1 1 d . . . . .
C21 C 0.30054(17) 0.3282(4) -0.0760(3) 0.0251(8) Uani 1 1 d . . . . .
C22 C 0.24447(17) 0.3466(5) -0.0993(3) 0.0283(9) Uani 1 1 d . . . . .
H22 H 0.2301 0.4318 -0.1356 0.034 Uiso 1 1 calc R . . . .
C23 C 0.20957(17) 0.2407(5) -0.0695(4) 0.0345(10) Uani 1 1 d . . . . .
H23 H 0.1714 0.2535 -0.0855 0.041 Uiso 1 1 calc R . . . .
C24 C 0.23056(19) 0.1170(5) -0.0167(4) 0.0359(10) Uani 1 1 d . . . . .
H24 H 0.2068 0.0475 0.0077 0.043 Uiso 1 1 calc R . . . .
C25 C 0.28621(18) 0.0936(5) 0.0011(4) 0.0336(10) Uani 1 1 d . . . . .
H25 H 0.3004 0.0063 0.0348 0.040 Uiso 1 1 calc R . . . .
C26 C 0.32072(18) 0.1969(5) -0.0301(3) 0.0288(9) Uani 1 1 d . . . . .
H26 H 0.3587 0.1789 -0.0204 0.035 Uiso 1 1 calc R . . . .
C31 C 0.36572(16) 0.7118(4) -0.0579(3) 0.0239(8) Uani 1 1 d . . . . .
C32 C 0.36649(17) 0.7698(4) -0.1589(3) 0.0273(9) Uani 1 1 d . . . . .
H32 H 0.3467 0.7235 -0.2197 0.033 Uiso 1 1 calc R . . . .
C33 C 0.39614(18) 0.8958(5) -0.1723(4) 0.0307(9) Uani 1 1 d . . . . .
H33 H 0.3958 0.9358 -0.2421 0.037 Uiso 1 1 calc R . . . .
C34 C 0.42598(17) 0.9627(5) -0.0850(4) 0.0327(10) Uani 1 1 d . . . . .
H34 H 0.4470 1.0467 -0.0948 0.039 Uiso 1 1 calc R . . . .
C35 C 0.42510(17) 0.9067(5) 0.0171(4) 0.0306(9) Uani 1 1 d . . . . .
H35 H 0.4453 0.9527 0.0776 0.037 Uiso 1 1 calc R . . . .
C36 C 0.39433(17) 0.7825(5) 0.0308(4) 0.0278(9) Uani 1 1 d . . . . .
H36 H 0.3929 0.7459 0.1010 0.033 Uiso 1 1 calc R . . . .
C41 C 0.38469(17) 0.4127(4) -0.1508(3) 0.0261(9) Uani 1 1 d . . . . .
C42 C 0.37473(18) 0.3190(5) -0.2397(3) 0.0299(9) Uani 1 1 d . . . . .
H42 H 0.3387 0.2883 -0.2651 0.036 Uiso 1 1 calc R . . . .
C43 C 0.41777(19) 0.2708(5) -0.2909(3) 0.0300(9) Uani 1 1 d . . . . .
H43 H 0.4108 0.2075 -0.3510 0.036 Uiso 1 1 calc R . . . .
C44 C 0.46986(18) 0.3141(5) -0.2550(4) 0.0317(9) Uani 1 1 d . . . . .
H44 H 0.4989 0.2790 -0.2893 0.038 Uiso 1 1 calc R . . . .
C45 C 0.48022(18) 0.4088(5) -0.1690(4) 0.0346(10) Uani 1 1 d . . . . .
H45 H 0.5162 0.4411 -0.1458 0.041 Uiso 1 1 calc R . . . .
C46 C 0.43779(17) 0.4571(5) -0.1163(4) 0.0327(10) Uani 1 1 d . . . . .
H46 H 0.4452 0.5207 -0.0564 0.039 Uiso 1 1 calc R . . . .

loop_
_atom_site_aniso_label
_atom_site_aniso_U_11
_atom_site_aniso_U_22
_atom_site_aniso_U_33
_atom_site_aniso_U_23
_atom_site_aniso_U_13
_atom_site_aniso_U_12
P1 0.0314(9) 0.0173(11) 0.0189(10) -0.0017(8) 0.0031(7) -0.0015(8)
P1A 0.015(6) 0.018(7) 0.022(7) -0.002(4) 0.003(4) -0.004(4)
F1 0.0477(16) 0.0426(17) 0.0525(17) 0.0144(14) 0.0191(13) 0.0145(13)
F2 0.0365(15) 0.0388(16) 0.067(2) 0.0008(15) 0.0016(13) 0.0068(13)
F3 0.0638(19) 0.0558(19) 0.0294(15) 0.0039(13) 0.0086(13) -0.0083(15)
F4 0.0384(15) 0.0395(17) 0.0618(19) 0.0039(14) 0.0073(13) -0.0102(12)
F5 0.0332(14) 0.0633(19) 0.0350(15) -0.0037(14) 0.0043(11) -0.0032(13)
F6 0.0462(15) 0.0387(16) 0.0484(16) 0.0002(13) 0.0125(12) -0.0130(13)
N1 0.0258(17) 0.041(2) 0.0246(17) 0.0044(15) 0.0030(14) 0.0035(15)
C1 0.038(2) 0.060(3) 0.028(2) 0.000(2) 0.0107(19) 0.004(2)
C2 0.031(2) 0.033(2) 0.034(2) 0.0058(19) 0.0037(18) 0.0005(18)
C3 0.036(2) 0.026(2) 0.034(2) -0.0013(18) 0.0026(18) 0.0035(18)
C4 0.0218(19) 0.037(2) 0.028(2) 0.0064(19) 0.0008(15) 0.0001(17)
C5 0.032(2) 0.027(2) 0.041(2) 0.0027(19) 0.0095(18) 0.0035(17)
C6 0.033(2) 0.032(2) 0.035(2) 0.0018(19) 0.0050(18) -0.0009(18)
C7 0.027(2) 0.028(2) 0.032(2) 0.0042(18) 0.0027(16) -0.0021(17)
C8 0.031(2) 0.030(2) 0.030(2) 0.0001(18) 0.0057(17) -0.0018(18)
C10 0.0281(19) 0.021(2) 0.0233(19) 0.0026(16) 0.0043(15) 0.0032(16)
C11 0.0241(19) 0.025(2) 0.025(2) -0.0017(16) 0.0018(15) -0.0007(16)
C12 0.028(2) 0.029(2) 0.027(2) -0.0002(17) 0.0046(16) 0.0021(16)
C13 0.026(2) 0.022(2) 0.033(2) 0.0014(17) 0.0035(16) 0.0040(16)
C14 0.028(2) 0.032(2) 0.027(2) -0.0021(18) 0.0048(16) -0.0054(17)
C15 0.042(2) 0.025(2) 0.025(2) -0.0014(17) 0.0064(17) -0.0015(18)
C16 0.038(2) 0.022(2) 0.027(2) -0.0006(17) 0.0033(17) 0.0038(17)
C20 0.028(2) 0.024(2) 0.026(2) 0.0017(16) 0.0031(16) -0.0005(16)
C21 0.035(2) 0.0176(19) 0.0228(19) -0.0012(16) 0.0047(16) -0.0032(16)
C22 0.032(2) 0.020(2) 0.033(2) -0.0023(17) 0.0028(17) -0.0020(16)
C23 0.021(2) 0.034(2) 0.048(3) -0.003(2) 0.0021(17) -0.0047(17)
C24 0.041(2) 0.028(2) 0.038(2) -0.0007(19) 0.0036(19) -0.0115(19)
C25 0.039(2) 0.022(2) 0.038(2) 0.0009(18) 0.0019(19) -0.0022(18)
C26 0.033(2) 0.021(2) 0.032(2) -0.0008(17) 0.0033(17) 0.0054(16)
C31 0.0250(19) 0.021(2) 0.0256(19) -0.0021(15) 0.0048(15) 0.0025(15)
C32 0.027(2) 0.022(2) 0.034(2) 0.0010(17) 0.0066(16) -0.0016(16)
C33 0.036(2) 0.023(2) 0.035(2) 0.0042(17) 0.0101(18) 0.0035(17)
C34 0.028(2) 0.023(2) 0.048(3) -0.0009(19) 0.0095(18) 0.0006(16)
C35 0.029(2) 0.024(2) 0.039(2) -0.0066(18) 0.0056(17) 0.0011(17)
C36 0.028(2) 0.026(2) 0.030(2) -0.0060(17) 0.0076(16) 0.0029(16)
C41 0.031(2) 0.021(2) 0.027(2) 0.0008(16) 0.0063(16) 0.0035(16)
C42 0.033(2) 0.026(2) 0.031(2) -0.0020(18) 0.0059(17) -0.0020(18)
C43 0.040(2) 0.024(2) 0.027(2) -0.0018(17) 0.0097(17) -0.0002(18)
C44 0.033(2) 0.027(2) 0.037(2) 0.0057(19) 0.0141(18) 0.0059(18)
C45 0.028(2) 0.034(2) 0.041(2) -0.003(2) 0.0053(18) 0.0046(18)
C46 0.029(2) 0.034(2) 0.034(2) -0.0022(19) 0.0009(17) 0.0040(18)

_geom_special_details            
;
 All esds (except the esd in the dihedral angle between two l.s. planes)
 are estimated using the full covariance matrix.  The cell esds are taken
 into account individually in the estimation of esds in distances, angles
 and torsion angles; correlations between esds in cell parameters are only
 used when they are defined by crystal symmetry.  An approximate (isotropic)
 treatment of cell esds is used for estimating esds involving l.s. planes.
;
loop_
_geom_bond_atom_site_label_1
_geom_bond_atom_site_label_2
_geom_bond_distance
_geom_bond_site_symmetry_2
_geom_bond_publ_flag
P1 F1 1.587(4) . ?
P1 F2 1.617(4) . ?
P1 F3 1.592(4) . ?
P1 F4 1.623(4) . ?
P1 F5 1.609(4) . ?
P1 F6 1.585(4) . ?
P1A F1 1.78(3) . ?
P1A F2 1.48(3) . ?
P1A F3 1.84(3) . ?
P1A F4 1.48(3) . ?
P1A F5 1.39(3) . ?
P1A F6 1.78(3) . ?
N1 C1 1.478(6) . ?
N1 C2 1.341(6) . ?
N1 C6 1.343(6) . ?
C2 C3 1.378(6) . ?
C3 C4 1.395(6) . ?
C4 C5 1.394(6) . ?
C4 C7 1.470(6) . ?
C5 C6 1.364(6) . ?
C7 C8 1.329(6) . ?
C8 C14 1.471(6) . ?
C10 C11 1.496(6) . ?
C10 C20 1.355(6) . ?
C10 C31 1.500(6) . ?
C11 C12 1.397(6) . ?
C11 C16 1.393(6) . ?
C12 C13 1.395(6) . ?
C13 C14 1.401(6) . ?
C14 C15 1.385(6) . ?
C15 C16 1.392(6) . ?
C20 C21 1.492(6) . ?
C20 C41 1.503(6) . ?
C21 C22 1.395(6) . ?
C21 C26 1.399(6) . ?
C22 C23 1.390(6) . ?
C23 C24 1.381(7) . ?
C24 C25 1.388(7) . ?
C25 C26 1.374(6) . ?
C31 C32 1.379(6) . ?
C31 C36 1.395(6) . ?
C32 C33 1.395(6) . ?
C33 C34 1.379(7) . ?
C34 C35 1.387(7) . ?
C35 C36 1.398(6) . ?
C41 C42 1.405(6) . ?
C41 C46 1.393(6) . ?
C42 C43 1.397(6) . ?
C43 C44 1.370(7) . ?
C44 C45 1.383(7) . ?
C45 C46 1.397(6) . ?

loop_
_geom_angle_atom_site_label_1
_geom_angle_atom_site_label_2
_geom_angle_atom_site_label_3
_geom_angle
_geom_angle_site_symmetry_1
_geom_angle_site_symmetry_3
_geom_angle_publ_flag
F1 P1 F2 179.0(3) . . ?
F1 P1 F3 90.9(2) . . ?
F1 P1 F4 89.7(2) . . ?
F1 P1 F5 89.8(2) . . ?
F2 P1 F4 89.6(2) . . ?
F3 P1 F2 89.7(2) . . ?
F3 P1 F4 89.5(2) . . ?
F3 P1 F5 178.5(3) . . ?
F5 P1 F2 89.6(2) . . ?
F5 P1 F4 89.2(2) . . ?
F6 P1 F1 90.7(2) . . ?
F6 P1 F2 90.1(2) . . ?
F6 P1 F3 91.7(2) . . ?
F6 P1 F4 178.8(3) . . ?
F6 P1 F5 89.7(2) . . ?
F1 P1A F3 77.5(10) . . ?
F2 P1A F1 160.0(17) . . ?
F2 P1A F3 85.3(13) . . ?
F2 P1A F4 101.1(16) . . ?
F2 P1A F6 87.8(14) . . ?
F4 P1A F1 87.6(14) . . ?
F4 P1A F3 85.1(13) . . ?
F4 P1A F6 160.3(17) . . ?
F5 P1A F1 90.1(15) . . ?
F5 P1A F2 104.9(17) . . ?
F5 P1A F3 164.0(18) . . ?
F5 P1A F4 104.5(16) . . ?
F5 P1A F6 89.9(15) . . ?
F6 P1A F1 78.8(10) . . ?
F6 P1A F3 78.1(9) . . ?
P1 F1 P1A 9.6(9) . . ?
P1A F2 P1 11.4(9) . . ?
P1 F3 P1A 7.6(9) . . ?
P1A F4 P1 11.3(10) . . ?
P1A F5 P1 9.8(11) . . ?
P1 F6 P1A 9.5(9) . . ?
C2 N1 C1 120.2(4) . . ?
C2 N1 C6 119.9(4) . . ?
C6 N1 C1 119.8(4) . . ?
N1 C2 C3 121.4(4) . . ?
C2 C3 C4 119.8(4) . . ?
C3 C4 C7 124.6(4) . . ?
C5 C4 C3 117.1(4) . . ?
C5 C4 C7 118.3(4) . . ?
C6 C5 C4 120.8(4) . . ?
N1 C6 C5 121.0(4) . . ?
C8 C7 C4 122.5(4) . . ?
C7 C8 C14 126.0(4) . . ?
C11 C10 C31 115.1(3) . . ?
C20 C10 C11 121.4(4) . . ?
C20 C10 C31 123.4(4) . . ?
C12 C11 C10 120.5(4) . . ?
C16 C11 C10 121.0(4) . . ?
C16 C11 C12 118.6(4) . . ?
C13 C12 C11 120.0(4) . . ?
C12 C13 C14 120.9(4) . . ?
C13 C14 C8 123.3(4) . . ?
C15 C14 C8 117.9(4) . . ?
C15 C14 C13 118.8(4) . . ?
C14 C15 C16 120.3(4) . . ?
C15 C16 C11 121.3(4) . . ?
C10 C20 C21 119.3(4) . . ?
C10 C20 C41 124.6(4) . . ?
C21 C20 C41 115.8(4) . . ?
C22 C21 C20 121.4(4) . . ?
C22 C21 C26 118.7(4) . . ?
C26 C21 C20 119.6(4) . . ?
C23 C22 C21 120.3(4) . . ?
C24 C23 C22 119.8(4) . . ?
C23 C24 C25 120.4(4) . . ?
C26 C25 C24 119.8(4) . . ?
C25 C26 C21 120.7(4) . . ?
C32 C31 C10 121.8(4) . . ?
C32 C31 C36 119.0(4) . . ?
C36 C31 C10 119.2(4) . . ?
C31 C32 C33 120.5(4) . . ?
C34 C33 C32 120.5(4) . . ?
C33 C34 C35 119.7(4) . . ?
C34 C35 C36 119.8(4) . . ?
C31 C36 C35 120.5(4) . . ?
C42 C41 C20 118.9(4) . . ?
C46 C41 C20 122.1(4) . . ?
C46 C41 C42 118.7(4) . . ?
C43 C42 C41 120.0(4) . . ?
C44 C43 C42 120.6(4) . . ?
C43 C44 C45 120.2(4) . . ?
C44 C45 C46 120.1(4) . . ?
C41 C46 C45 120.4(4) . . ?

loop_
_geom_torsion_atom_site_label_1
_geom_torsion_atom_site_label_2
_geom_torsion_atom_site_label_3
_geom_torsion_atom_site_label_4
_geom_torsion
_geom_torsion_site_symmetry_1
_geom_torsion_site_symmetry_2
_geom_torsion_site_symmetry_3
_geom_torsion_site_symmetry_4
_geom_torsion_publ_flag
F1 P1 F3 P1A -134(8) . . . . ?
F1 P1 F4 P1A -125(6) . . . . ?
F1 P1 F5 P1A 134(8) . . . . ?
F1 P1 F6 P1A 125(6) . . . . ?
F1 P1A F2 P1 0.6(5) . . . . ?
F1 P1A F3 P1 41(7) . . . . ?
F1 P1A F4 P1 47(5) . . . . ?
F1 P1A F5 P1 -40(7) . . . . ?
F1 P1A F6 P1 -49(6) . . . . ?
F2 P1 F3 P1A 45(7) . . . . ?
F2 P1 F4 P1A 55(6) . . . . ?
F2 P1 F5 P1A -45(7) . . . . ?
F2 P1 F6 P1A -55(6) . . . . ?
F2 P1A F1 P1 -0.7(6) . . . . ?
F2 P1A F3 P1 -129(8) . . . . ?
F2 P1A F4 P1 -115(7) . . . . ?
F2 P1A F5 P1 127(8) . . . . ?
F2 P1A F6 P1 116(7) . . . . ?
F3 P1 F1 P1A 143(6) . . . . ?
F3 P1 F2 P1A -144(6) . . . . ?
F3 P1 F4 P1A 144(6) . . . . ?
F3 P1 F6 P1A -145(6) . . . . ?
F3 P1A F1 P1 -32(5) . . . . ?
F3 P1A F2 P1 31(5) . . . . ?
F3 P1A F4 P1 -30(5) . . . . ?
F3 P1A F5 P1 -1.4(6) . . . . ?
F3 P1A F6 P1 31(5) . . . . ?
F4 P1 F1 P1A 54(6) . . . . ?
F4 P1 F2 P1A -54(6) . . . . ?
F4 P1 F3 P1A -44(7) . . . . ?
F4 P1 F5 P1A 45(7) . . . . ?
F4 P1A F1 P1 -117(7) . . . . ?
F4 P1A F2 P1 115(7) . . . . ?
F4 P1A F3 P1 130(8) . . . . ?
F4 P1A F5 P1 -127(8) . . . . ?
F4 P1A F6 P1 -1.2(6) . . . . ?
F5 P1 F1 P1A -35(6) . . . . ?
F5 P1 F2 P1A 35(6) . . . . ?
F5 P1 F4 P1A -35(6) . . . . ?
F5 P1 F6 P1A 35(6) . . . . ?
F5 P1A F1 P1 138(7) . . . . ?
F5 P1A F2 P1 -137(7) . . . . ?
F5 P1A F3 P1 1.8(8) . . . . ?
F5 P1A F4 P1 137(7) . . . . ?
F5 P1A F6 P1 -139(7) . . . . ?
F6 P1 F1 P1A -125(6) . . . . ?
F6 P1 F2 P1A 125(6) . . . . ?
F6 P1 F3 P1A 135(8) . . . . ?
F6 P1 F5 P1A -135(8) . . . . ?
F6 P1A F1 P1 48(6) . . . . ?
F6 P1A F2 P1 -47(5) . . . . ?
F6 P1A F3 P1 -40(7) . . . . ?
F6 P1A F4 P1 1.0(5) . . . . ?
F6 P1A F5 P1 39(7) . . . . ?
N1 C2 C3 C4 0.1(6) . . . . ?
C1 N1 C2 C3 179.1(4) . . . . ?
C1 N1 C6 C5 -179.0(4) . . . . ?
C2 N1 C6 C5 -1.7(6) . . . . ?
C2 C3 C4 C5 -2.0(6) . . . . ?
C2 C3 C4 C7 176.6(4) . . . . ?
C3 C4 C5 C6 2.2(6) . . . . ?
C3 C4 C7 C8 -18.1(7) . . . . ?
C4 C5 C6 N1 -0.4(7) . . . . ?
C4 C7 C8 C14 -176.2(4) . . . . ?
C5 C4 C7 C8 160.6(4) . . . . ?
C6 N1 C2 C3 1.8(6) . . . . ?
C7 C4 C5 C6 -176.6(4) . . . . ?
C7 C8 C14 C13 -18.1(7) . . . . ?
C7 C8 C14 C15 160.9(4) . . . . ?
C8 C14 C15 C16 -179.8(4) . . . . ?
C10 C11 C12 C13 179.2(4) . . . . ?
C10 C11 C16 C15 -179.1(4) . . . . ?
C10 C20 C21 C22 54.5(6) . . . . ?
C10 C20 C21 C26 -120.0(5) . . . . ?
C10 C20 C41 C42 -147.4(4) . . . . ?
C10 C20 C41 C46 38.7(6) . . . . ?
C10 C31 C32 C33 178.3(4) . . . . ?
C10 C31 C36 C35 -179.9(4) . . . . ?
C11 C10 C20 C21 7.6(6) . . . . ?
C11 C10 C20 C41 -166.5(4) . . . . ?
C11 C10 C31 C32 -124.6(4) . . . . ?
C11 C10 C31 C36 52.6(5) . . . . ?
C11 C12 C13 C14 0.4(6) . . . . ?
C12 C11 C16 C15 1.9(6) . . . . ?
C12 C13 C14 C8 179.8(4) . . . . ?
C12 C13 C14 C15 0.9(6) . . . . ?
C13 C14 C15 C16 -0.8(6) . . . . ?
C14 C15 C16 C11 -0.6(6) . . . . ?
C16 C11 C12 C13 -1.8(6) . . . . ?
C20 C10 C11 C12 -133.4(4) . . . . ?
C20 C10 C11 C16 47.6(6) . . . . ?
C20 C10 C31 C32 56.7(6) . . . . ?
C20 C10 C31 C36 -126.0(4) . . . . ?
C20 C21 C22 C23 -169.5(4) . . . . ?
C20 C21 C26 C25 168.3(4) . . . . ?
C20 C41 C42 C43 -173.3(4) . . . . ?
C20 C41 C46 C45 173.7(4) . . . . ?
C21 C20 C41 C42 38.3(5) . . . . ?
C21 C20 C41 C46 -135.5(4) . . . . ?
C21 C22 C23 C24 0.0(7) . . . . ?
C22 C21 C26 C25 -6.3(6) . . . . ?
C22 C23 C24 C25 -3.9(7) . . . . ?
C23 C24 C25 C26 2.7(7) . . . . ?
C24 C25 C26 C21 2.5(7) . . . . ?
C26 C21 C22 C23 5.0(6) . . . . ?
C31 C10 C11 C12 47.9(5) . . . . ?
C31 C10 C11 C16 -131.1(4) . . . . ?
C31 C10 C20 C21 -173.8(4) . . . . ?
C31 C10 C20 C41 12.1(6) . . . . ?
C31 C32 C33 C34 1.3(6) . . . . ?
C32 C31 C36 C35 -2.6(6) . . . . ?
C32 C33 C34 C35 -2.0(6) . . . . ?
C33 C34 C35 C36 0.5(6) . . . . ?
C34 C35 C36 C31 1.9(6) . . . . ?
C36 C31 C32 C33 1.1(6) . . . . ?
C41 C20 C21 C22 -131.0(4) . . . . ?
C41 C20 C21 C26 54.6(5) . . . . ?
C41 C42 C43 C44 0.1(7) . . . . ?
C42 C41 C46 C45 -0.2(7) . . . . ?
C42 C43 C44 C45 -1.5(7) . . . . ?
C43 C44 C45 C46 2.0(7) . . . . ?
C44 C45 C46 C41 -1.2(7) . . . . ?
C46 C41 C42 C43 0.7(6) . . . . ?

_shelx_res_file                  
;
    khor2a.res created by SHELXL-2014/7

TITL khor2a in P2(1)/c 100K
CELL 1.54184 24.893871 9.178269 12.579357 90 98.1675 90
ZERR 4 0.000728 0.000227 0.000305 0 0.0025 0
LATT 1
SYMM -X,0.5+Y,0.5-Z
SFAC C H F N P
UNIT 136 112 24 4 4
ISOR 0.005 0.003 P1A

L.S. 10
PLAN  20
SIZE 0.02 0.08 0.2
TEMP -173
CONF
fmap 2
acta 133
OMIT 0 135
OMIT -5 1 2
OMIT 5 4 9
OMIT 0 3 2
OMIT -3 1 9
OMIT -6 1 2
OMIT 4 4 2
OMIT -14 4 2
OMIT -6 0 2
OMIT 3 5 7
OMIT -13 2 7
OMIT -7 0 2
OMIT 15 2 2
OMIT -8 0 2
OMIT -18 4 7
OMIT -10 4 7
OMIT -3 4 5
OMIT -4 3 9
OMIT -4 7 9
OMIT -9 0 2
OMIT 5 6 9
OMIT -8 5 7
OMIT -8 1 2
OMIT -16 4 7
OMIT -5 7 2
OMIT -22 3 9
OMIT 1 1 9
OMIT -1 8 9
OMIT 2 2 5
OMIT -16 2 9
OMIT -2 3 2
OMIT -9 7 7
OMIT -9 1 2
OMIT -19 3 7
OMIT 0 9 2
OMIT 8 3 7
OMIT -6 3 7
OMIT -9 1 14
OMIT 7 5 7
OMIT 11 4 2
OMIT -14 3 5
OMIT 1 1 0
OMIT -8 6 9
OMIT 5 4 2
OMIT 2 4 9
OMIT -3 8 7
OMIT -13 0 2
OMIT 6 1 2
OMIT 0 6 2
OMIT -4 8 11
OMIT -3 2 9
OMIT 2 1 0
OMIT 2 0 0
OMIT 3 1 0
OMIT -12 1 2
OMIT 5 5 7
OMIT -7 8 5
OMIT 6 5 5
OMIT 14 6 7
OMIT 0 1 2
OMIT -3 5 9
OMIT 3 6 7
OMIT 2 3 11
OMIT 1 10 7
OMIT 0 1 14
OMIT -1 4 11
OMIT 12 1 2
OMIT -11 1 14
OMIT 4 4 7
OMIT 8 9 2
OMIT -1 2 9
OMIT 5 5 11
OMIT -13 6 9
OMIT 13 1 7
OMIT 4 2 9
OMIT -10 7 2
OMIT 1 8 7
OMIT -5 2 11
OMIT -6 1 7
OMIT 5 2 11
OMIT 11 5 7
OMIT -3 1 13
OMIT 9 3 7
OMIT -8 7 5
OMIT 17 0 2
OMIT -7 6 5
OMIT -19 5 7
OMIT 7 4 11
OMIT -7 9 7
OMIT 2 3 9
OMIT 8 6 7
OMIT -10 6 7
OMIT 17 1 7
OMIT -3 0 4
OMIT 10 5 7
OMIT 6 3 14
OMIT -20 6 7
OMIT -24 1 7
OMIT -8 3 2
OMIT 7 3 7
OMIT -11 6 11
OMIT -9 6 4
OMIT -17 2 7
OMIT 2 4 7
OMIT 9 1 2
OMIT -1 8 5
OMIT 2 7 9
OMIT 1 6 2
OMIT -1 1 7
OMIT -8 1 9
OMIT -16 6 7
OMIT -5 7 9
OMIT 3 4 2
OMIT -5 9 5
OMIT -8 0 14
OMIT 1 3 9
OMIT 10 4 7
OMIT 11 2 2
OMIT 14 1 9
OMIT -11 5 9
OMIT 11 1 7
OMIT 9 3 2
OMIT 0 6 9
OMIT -14 2 14
OMIT 6 1 9
OMIT 8 5 2
OMIT -12 3 2
OMIT -16 5 9
OMIT 0 6 5
OMIT 5 2 0
OMIT -15 3 7
OMIT -18 2 7
OMIT -3 3 14
OMIT 3 1 11
OMIT -13 6 7
OMIT 6 5 7
OMIT -9 1 9
OMIT -12 5 7
OMIT 1 9 5
OMIT -11 4 7
OMIT -16 7 9
OMIT -15 2 14
OMIT 13 5 2
OMIT -10 8 7
OMIT -11 1 7
OMIT -9 2 14
OMIT 2 1 4
OMIT 9 4 2
OMIT 6 3 2
OMIT 5 1 11
OMIT -3 7 9
OMIT 15 4 9
OMIT -5 3 12
OMIT -1 4 9
OMIT 18 3 7
OMIT -4 1 1
OMIT -2 10 2
OMIT 25 4 2
OMIT 22 0 2
OMIT -10 5 5
OMIT 5 3 7
OMIT 12 3 7
OMIT 4 10 5
OMIT 4 5 2
OMIT 8 7 9
OMIT 14 8 7
OMIT 17 4 2
OMIT -5 8 2
OMIT 3 4 7
OMIT -10 6 5
OMIT -2 6 10
OMIT 4 3 0
OMIT -6 2 13
OMIT -6 10 2
OMIT -6 2 2
OMIT 2 2 2
OMIT -9 4 14
OMIT 17 2 2
OMIT 11 8 2
OMIT 18 2 9
OMIT 0 1 7
OMIT -22 5 7
OMIT -14 6 5
OMIT -9 7 9
OMIT -15 6 7
OMIT -1 4 12
OMIT -3 7 5
OMIT 2 6 9
OMIT 16 1 2
OMIT 22 4 2
OMIT 8 5 9
OMIT -10 8 5
OMIT -5 9 2
OMIT -3 0 2
OMIT -11 4 4
OMIT 6 6 9
OMIT -19 7 7
OMIT -25 1 7
OMIT -19 2 7
OMIT -3 2 4
OMIT -8 2 13
OMIT -9 6 7
OMIT 7 6 9
OMIT -8 7 3
OMIT -11 10 4
OMIT -4 2 5
OMIT -4 9 9
OMIT -18 4 9
OMIT -13 1 9
OMIT 1 4 9
OMIT 20 3 9
OMIT 24 3 2
OMIT -6 3 4
OMIT -3 6 7
OMIT 9 0 2
OMIT 18 2 2
OMIT -9 3 11
OMIT -1 5 7
OMIT -4 8 2
OMIT -23 1 9
OMIT -20 0 2
OMIT -15 4 5
OMIT 10 6 7
OMIT -18 1 11
OMIT -10 6 2
OMIT -3 7 3
OMIT -19 2 11
OMIT -6 1 14
OMIT -13 8 5
OMIT 1 7 5
OMIT 7 8 7
OMIT -7 2 2
OMIT -15 1 2
OMIT -26 3 7
OMIT -3 10 2
OMIT 15 7 2
OMIT 23 1 2
OMIT 12 6 2
OMIT 4 1 0
OMIT -9 1 4
OMIT -19 3 2
OMIT -6 5 2
OMIT -6 3 5
OMIT -5 9 3
OMIT 1 1 2
OMIT 3 6 11
OMIT 24 1 2
OMIT -12 5 5
OMIT 8 6 11
OMIT -4 2 2
OMIT -11 3 9
OMIT -12 9 7
OMIT 14 3 9
OMIT 6 2 0
OMIT -8 8 7
OMIT -1 4 2
OMIT 14 2 2
OMIT -18 5 7
OMIT -5 1 14
OMIT 12 5 7
OMIT 15 0 2
OMIT -1 6 11
OMIT 0 1 9
OMIT 8 4 2
OMIT 4 2 11
OMIT -12 2 9
OMIT 10 7 7
OMIT 8 3 2
OMIT -11 5 12
OMIT 7 4 0
OMIT 4 3 7
OMIT -6 4 4
OMIT 2 0 4
OMIT 2 1 2
OMIT 2 10 5
OMIT -8 7 2
OMIT -6 6 5
OMIT -8 5 11
OMIT -2 8 9
OMIT 14 7 5
OMIT 0 4 3
OMIT -13 4 9
OMIT -7 8 9
OMIT -13 8 7
OMIT 5 11 2
OMIT 8 3 9
OMIT 12 3 2
OMIT 4 1 11
OMIT 13 7 9
OMIT 12 5 2
OMIT 0 10 2
OMIT 7 0 4
OMIT -8 9 2
OMIT 0 5 5
OMIT 1 8 2
OMIT -10 7 9
OMIT -3 8 5
OMIT -5 2 9
OMIT -27 2 2
OMIT 19 1 2
OMIT -6 8 7
OMIT 0 6 4
OMIT 15 6 7
OMIT 1 10 5
OMIT 16 0 2
OMIT -22 1 5
OMIT 2 7 2
OMIT -27 2 7
OMIT -12 5 2
OMIT 8 2 2
OMIT -8 4 2
OMIT 4 0 12
OMIT -8 6 5
OMIT 10 2 2
OMIT -2 3 13
OMIT 7 6 2
OMIT 1 6 5
OMIT -21 5 9
OMIT 6 5 1
OMIT -1 1 4
OMIT 2 3 0
OMIT -12 4 5
OMIT -8 5 2
OMIT -5 2 1
OMIT -9 9 5
OMIT -4 5 5
OMIT 5 3 11
OMIT 1 9 1
OMIT -7 2 7
OMIT 10 3 0
OMIT 12 2 0
OMIT -2 7 2
OMIT -10 5 2
OMIT -1 2 2
OMIT -21 4 9
OMIT -1 5 2
OMIT -1 5 11
OMIT 2 2 0
OMIT -20 3 9
OMIT 15 3 5
OMIT -11 7 9
OMIT -8 2 3
OMIT -9 1 10
OMIT -15 5 5
OMIT -10 2 2
OMIT -21 7 2
OMIT 2 6 7
OMIT -12 8 3
OMIT 2 1 9
OMIT -6 1 11
OMIT 3 0 4
OMIT -17 3 9
OMIT -5 3 4
OMIT -9 3 4
OMIT 13 3 2
OMIT -12 4 4
OMIT 3 7 4
OMIT 6 1 4
OMIT 2 4 2
OMIT -15 3 2
OMIT -2 7 3
OMIT -3 8 1
OMIT -3 4 4
OMIT -5 4 5
OMIT -13 1 4
OMIT 0 4 4
OMIT -14 1 2
OMIT 19 7 5
OMIT -11 1 4
OMIT -5 3 5
OMIT 5 4 5
OMIT -12 7 4
OMIT 1 3 10
OMIT -7 7 11
OMIT -2 5 2
OMIT -9 5 3
OMIT 0 0 12
OMIT -9 7 3
OMIT 10 5 2
OMIT 2 4 12
OMIT 0 10 3
OMIT -13 5 11
OMIT -4 1 2
OMIT -11 7 4
OMIT -3 10 4
OMIT 8 4 5
OMIT -3 1 12
OMIT -4 3 4
OMIT 11 0 0
OMIT 10 4 1
OMIT -6 1 5
OMIT 4 2 2
OMIT 27 1 0
OMIT -1 10 1
OMIT -1 7 5
OMIT -5 7 3
OMIT -6 0 12
OMIT 0 7 1
OMIT -20 6 5
OMIT 3 4 3
OMIT -7 1 12
OMIT -17 6 5
OMIT -7 7 2
OMIT -3 3 4
OMIT 0 2 0
OMIT 3 1 12
OMIT -9 2 7
OMIT -23 2 2
OMIT 5 8 5
OMIT 8 4 7
OMIT 1 2 0
OMIT -6 3 2
OMIT 4 5 5
OMIT 3 4 11
OMIT 12 1 0
OMIT -21 2 2
OMIT -1 8 2
OMIT -2 5 10
OMIT 9 5 3
OMIT 1 2 2
OMIT -7 5 2
OMIT 5 1 0
OMIT 0 1 1
OMIT 4 3 2
OMIT -6 8 1
OMIT 22 2 5
OMIT 27 0 0
OMIT -1 6 9
OMIT -16 5 3
OMIT -5 7 5
OMIT 3 3 9
OMIT 5 0 0
OMIT -3 1 4
OMIT 4 9 4
OMIT 4 6 2
OMIT -10 1 4
REM <olex2.extras>
REM <HklSrc "%.\\khor2a.hkl">
REM </olex2.extras>

WGHT    0.098000   11.292000
FVAR       3.64853
PART 1
P1    5    0.081390    0.212860    0.170080    10.90000    0.03141    0.01734 =
         0.01885   -0.00171    0.00308   -0.00150
PART 0
P1A   5    0.081445    0.242469    0.186089    10.10000    0.01520    0.01770 =
         0.02191   -0.00236    0.00265   -0.00418
PART 1
F1    3    0.129828    0.099365    0.191372    11.00000    0.04774    0.04264 =
         0.05246    0.01436    0.01914    0.01450
F2    3    0.032647    0.330428    0.149716    11.00000    0.03646    0.03884 =
         0.06675    0.00081    0.00161    0.00678
F3    3    0.077914    0.190357    0.043775    11.00000    0.06376    0.05583 =
         0.02938    0.00387    0.00858   -0.00826
F4    3    0.124948    0.343146    0.164073    11.00000    0.03844    0.03947 =
         0.06181    0.00386    0.00727   -0.01016
F5    3    0.085321    0.240092    0.297328    11.00000    0.03323    0.06333 =
         0.03503   -0.00373    0.00433   -0.00318
F6    3    0.038610    0.086876    0.178393    11.00000    0.04617    0.03868 =
         0.04837    0.00016    0.01245   -0.01304

PART 0
N1    4    0.059652    0.784796    0.540667    11.00000    0.02584    0.04130 =
         0.02460    0.00441    0.00297    0.00348
C1    1    0.026677    0.797868    0.629088    11.00000    0.03819    0.05953 =
         0.02792   -0.00045    0.01074    0.00443
AFIX 137
H1A   2   -0.011907    0.791314    0.599967    11.00000   -1.50000
H1B   2    0.033935    0.891986    0.665060    11.00000   -1.50000
H1C   2    0.036139    0.718972    0.680860    11.00000   -1.50000
AFIX   0
C2    1    0.068884    0.653545    0.500044    11.00000    0.03134    0.03302 =
         0.03357    0.00583    0.00374    0.00051
AFIX  43
H2    2    0.054447    0.569167    0.529351    11.00000   -1.20000
AFIX   0
C3    1    0.098888    0.638534    0.416644    11.00000    0.03612    0.02592 =
         0.03395   -0.00133    0.00262    0.00351
AFIX  43
H3    2    0.104934    0.544617    0.388892    11.00000   -1.20000
AFIX   0
C4    1    0.120342    0.761685    0.373135    11.00000    0.02184    0.03698 =
         0.02841    0.00644    0.00078    0.00007
C5    1    0.108448    0.896409    0.415323    11.00000    0.03198    0.02672 =
         0.04055    0.00267    0.00949    0.00350
AFIX  43
H5    2    0.121270    0.983058    0.386133    11.00000   -1.20000
AFIX   0
C6    1    0.078606    0.905261    0.498047    11.00000    0.03330    0.03158 =
         0.03533    0.00179    0.00503   -0.00089
AFIX  43
H6    2    0.071111    0.998085    0.525954    11.00000   -1.20000
AFIX   0
C7    1    0.155225    0.758548    0.288220    11.00000    0.02723    0.02795 =
         0.03182    0.00419    0.00274   -0.00207
AFIX  43
H7    2    0.159409    0.845287    0.249012    11.00000   -1.20000
AFIX   0
C8    1    0.181149    0.639048    0.264150    11.00000    0.03104    0.03016 =
         0.03039    0.00013    0.00573   -0.00183
AFIX  43
H8    2    0.174493    0.552375    0.301446    11.00000   -1.20000
AFIX   0
C10   1    0.333039    0.578880   -0.040573    11.00000    0.02808    0.02086 =
         0.02332    0.00256    0.00428    0.00322
C11   1    0.293714    0.597069    0.037993    11.00000    0.02411    0.02538 =
         0.02537   -0.00168    0.00180   -0.00074
C12   1    0.259025    0.717385    0.031532    11.00000    0.02814    0.02851 =
         0.02738   -0.00023    0.00463    0.00205
AFIX  43
H12   2    0.260640    0.788969   -0.022469    11.00000   -1.20000
AFIX   0
C13   1    0.222017    0.732481    0.104324    11.00000    0.02620    0.02241 =
         0.03305    0.00143    0.00345    0.00402
AFIX  43
H13   2    0.198394    0.814257    0.099099    11.00000   -1.20000
AFIX   0
C14   1    0.219206    0.628680    0.185053    11.00000    0.02838    0.03222 =
         0.02739   -0.00209    0.00476   -0.00545
C15   1    0.254428    0.511154    0.192449    11.00000    0.04244    0.02490 =
         0.02470   -0.00140    0.00635   -0.00145
AFIX  43
H15   2    0.253351    0.440461    0.247268    11.00000   -1.20000
AFIX   0
C16   1    0.291393    0.496166    0.119923    11.00000    0.03807    0.02203 =
         0.02692   -0.00061    0.00329    0.00379
AFIX  43
H16   2    0.315537    0.415472    0.126424    11.00000   -1.20000
AFIX   0
C20   1    0.338783    0.449697   -0.089794    11.00000    0.02799    0.02440 =
         0.02568    0.00170    0.00313   -0.00049
C21   1    0.300541    0.328242   -0.075963    11.00000    0.03516    0.01760 =
         0.02281   -0.00123    0.00473   -0.00320
C22   1    0.244474    0.346593   -0.099266    11.00000    0.03208    0.01972 =
         0.03261   -0.00226    0.00276   -0.00195
AFIX  43
H22   2    0.230093    0.431809   -0.135618    11.00000   -1.20000
AFIX   0
C23   1    0.209568    0.240731   -0.069522    11.00000    0.02095    0.03415 =
         0.04753   -0.00336    0.00208   -0.00474
AFIX  43
H23   2    0.171402    0.253457   -0.085500    11.00000   -1.20000
AFIX   0
C24   1    0.230565    0.117004   -0.016671    11.00000    0.04076    0.02807 =
         0.03825   -0.00066    0.00361   -0.01153
AFIX  43
H24   2    0.206792    0.047489    0.007667    11.00000   -1.20000
AFIX   0
C25   1    0.286212    0.093578    0.001116    11.00000    0.03895    0.02235 =
         0.03845    0.00090    0.00194   -0.00218
AFIX  43
H25   2    0.300387    0.006343    0.034785    11.00000   -1.20000
AFIX   0
C26   1    0.320722    0.196865   -0.030095    11.00000    0.03323    0.02103 =
         0.03182   -0.00079    0.00327    0.00541
AFIX  43
H26   2    0.358687    0.178898   -0.020433    11.00000   -1.20000
AFIX   0
C31   1    0.365723    0.711836   -0.057927    11.00000    0.02505    0.02136 =
         0.02558   -0.00214    0.00478    0.00251
C32   1    0.366493    0.769805   -0.158876    11.00000    0.02664    0.02166 =
         0.03429    0.00102    0.00659   -0.00158
AFIX  43
H32   2    0.346674    0.723550   -0.219739    11.00000   -1.20000
AFIX   0
C33   1    0.396144    0.895820   -0.172309    11.00000    0.03626    0.02262 =
         0.03455    0.00421    0.01007    0.00355
AFIX  43
H33   2    0.395777    0.935845   -0.242054    11.00000   -1.20000
AFIX   0
C34   1    0.425985    0.962686   -0.085018    11.00000    0.02832    0.02287 =
         0.04796   -0.00087    0.00952    0.00063
AFIX  43
H34   2    0.447042    1.046672   -0.094811    11.00000   -1.20000
AFIX   0
C35   1    0.425096    0.906701    0.017114    11.00000    0.02908    0.02434 =
         0.03855   -0.00657    0.00564    0.00113
AFIX  43
H35   2    0.445350    0.952651    0.077629    11.00000   -1.20000
AFIX   0
C36   1    0.394325    0.782502    0.030774    11.00000    0.02771    0.02636 =
         0.03034   -0.00597    0.00757    0.00293
AFIX  43
H36   2    0.392871    0.745926    0.100956    11.00000   -1.20000
AFIX   0
C41   1    0.384688    0.412697   -0.150839    11.00000    0.03082    0.02123 =
         0.02675    0.00078    0.00627    0.00346
C42   1    0.374729    0.318957   -0.239717    11.00000    0.03319    0.02583 =
         0.03114   -0.00203    0.00590   -0.00200
AFIX  43
H42   2    0.338737    0.288287   -0.265059    11.00000   -1.20000
AFIX   0
C43   1    0.417767    0.270807   -0.290866    11.00000    0.04026    0.02432 =
         0.02679   -0.00178    0.00971   -0.00021
AFIX  43
H43   2    0.410841    0.207523   -0.351013    11.00000   -1.20000
AFIX   0
C44   1    0.469863    0.314097   -0.255004    11.00000    0.03332    0.02719 =
         0.03725    0.00569    0.01407    0.00590
AFIX  43
H44   2    0.498941    0.278972   -0.289280    11.00000   -1.20000
AFIX   0
C45   1    0.480221    0.408800   -0.169028    11.00000    0.02815    0.03433 =
         0.04131   -0.00284    0.00531    0.00460
AFIX  43
H45   2    0.516240    0.441054   -0.145810    11.00000   -1.20000
AFIX   0
C46   1    0.437786    0.457118   -0.116258    11.00000    0.02914    0.03443 =
         0.03353   -0.00220    0.00090    0.00398
AFIX  43
H46   2    0.445208    0.520704   -0.056383    11.00000   -1.20000
AFIX   0
HKLF 4

REM  khor2a in P2(1)/c 100K
REM R1 =  0.0869 for    4216 Fo > 4sig(Fo)  and  0.0932 for all    4687 data
REM    389 parameters refined using      6 restraints

END

WGHT      0.1228      7.2867

REM Highest difference peak  0.949,  deepest hole -0.426,  1-sigma level  0.103
Q1    1   0.0825  0.2819  0.0975  11.00000  0.05    0.95
Q2    1   0.0828  0.2758  0.2219  11.00000  0.05    0.82
Q3    1   0.0793  0.2725 -0.0303  11.00000  0.05    0.61
Q4    1   0.0836  0.2397  0.3806  11.00000  0.05    0.53
Q5    1   0.4187  0.5861 -0.1023  11.00000  0.05    0.44
Q6    1   0.3876  1.0905 -0.1293  11.00000  0.05    0.44
Q7    1   0.4704  0.1706 -0.2759  11.00000  0.05    0.43
Q8    1   0.1280  0.1442  0.1103  11.00000  0.05    0.41
Q9    1   0.4361  1.0425 -0.1341  11.00000  0.05    0.39
Q10   1   0.1235  0.4151  0.2469  11.00000  0.05    0.38
Q11   1   0.2516  0.9856  0.1638  11.00000  0.05    0.38
Q12   1   0.4278  0.5720 -0.0160  11.00000  0.05    0.37
Q13   1   0.1184  0.7616  0.2996  11.00000  0.05    0.36
Q14   1   0.3981  0.7079 -0.0432  11.00000  0.05    0.36
Q15   1   0.2474  0.1430 -0.1042  11.00000  0.05    0.36
Q16   1   0.0470  0.4137  0.1910  11.00000  0.05    0.35
Q17   1   0.3682  0.7707 -0.0881  11.00000  0.05    0.35
Q18   1   0.3679  0.7766 -0.0196  11.00000  0.05    0.35
Q19   1   0.3193  0.2850 -0.0252  11.00000  0.05    0.35
Q20   1   0.1174  0.1987  0.1739  11.00000  0.05    0.34
;
_shelx_res_checksum              14968
_olex2_date_sample_data_collection 2018-10-25
_olex2_submission_special_instructions 'No special instructions were received'
_oxdiff_exptl_absorpt_empirical_details 
;
Empirical correction (ABSPACK) includes:
- Absorption correction using spherical harmonics
- Frame scaling
;
_oxdiff_exptl_absorpt_empirical_full_max 1.164
_oxdiff_exptl_absorpt_empirical_full_min 0.773
_exptl_crystal_preparation       Luminescent
